# Supplementary material for: Molecular mechanisms of inorganic-phosphate release from the core and barbed end of actin filaments
Source: Nat Struct Mol Biol. 2023 Sep 25;30(11):1774–85. doi: 10.1038/s41594-023-01101-9 (PMC10643162; doi:10.1038/s41594-023-01101-9)
Supplement: Supplementary file 8 — Tab Fig. 3b: All individual data points for the experimental and simulated data in the graphs depicted in Fig. 3b. Tab Fig. 5b: All data points for the graph depicted in Fig. 5b. Tab Fig. 5c: All experimental and fitted data points for the graph depicted in Fig. 5c. Tab Extended Data Fig. 5a: All data points for the graph depicted in Extended Data Fig. 5a. Tab Extended Data Fig. 5b: All values for the data points shown in the graph in Extended Data Fig. 5b. Tab Extended Data Fig. 5c: All individual data points for the experimental and simulated data in the graph depicted in Extended Data Fig. 5c. Tab Extended Data Fig. 5d: All values for the data points shown in the graph in Extended Data Fig. 5d. Tab Extended Data Fig. 5e: All values for the data points shown in the graph in Extended Data Fig. 5e. Tab Extended Data Fig. 5f: All individual data points for the experimental and simulated data in the graph depicted in Extended Data Fig. 5f. Tab Extended Data Fig. 5g: All experimental and fitted data points for the graph depicted in Extended Data Fig. 5g. Tab Extended Data Fig. 5h: All experimental and fitted data points for the graph depicted in Extended Data Fig. 5h. Tab Extended Data Fig. 5j: All values for the data points shown in the graph in Extended Data Fig. 5j. [file 41594_2023_1101_MOESM8_ESM.xlsx]

## Sheet: Fig. 3b
	wildtype actin										N111S actin										R183G actin										R183W actin
	experimental data							simulated data			experimental data							simulated data			experimental data							simulated data			experimental data							simulated data
	time, average [s]	time, SD [s]	polymerization rel. fluorescence change, average [au]	polymerization rel. fluorescence change, SD[au]	Pi release rel. fluorescence change, average [au]	Pi release rel. fluorescence change, SD[au]		time[s]	fraction Pi release		time, average [s]	time, SD [s]	polymerization rel. fluorescence change, average [au]	polymerization rel. fluorescence change, SD[au]	Pi release rel. fluorescence change, average [au]	Pi release rel. fluorescence change, SD[au]		time[s]	fraction Pi release		time, average [s]	time, SD [s]	polymerization rel. fluorescence change, average [au]	polymerization rel. fluorescence change, SD[au]	Pi release rel. fluorescence change, average [au]	Pi release rel. fluorescence change, SD[au]		time[s]	fraction Pi release		time, average [s]	time, SD [s]	polymerization rel. fluorescence change, average [au]	polymerization rel. fluorescence change, SD[au]	Pi release rel. fluorescence change, average [au]	Pi release rel. fluorescence change, SD[au]		time[s]	fraction Pi release
	2	0	0.02557	0.03172	0.00691	0.0023		0	0		2	0	0.02431	0.01794	0.0018	0.00312					2	0	0.00355	0.00615	0.00553	0.00347		0	0		2	0	0.02238	0.02347	0.00513	0.00335		0	0
	3.00013	0.00011547	0.02613	0.02278	0.01171	0.000979258		0.45	7.8936e-06		3.0002	0	0.02262	0.02432	0.0043	0.00402					3.00027	0.00011547	0.00639	0.00299	0.00283	0.00195		0.45	9.92648e-06		3.00013	0.00011547	0.03786	0.01206	0.00317	0.0055		0.45	1.38786e-05
	4.0006	0.00034641	0.03968	0.01453	0.00553	0.00525		0.9	3.14888e-05		4.0004	0	0.03133	0.02964	0.01915	0.00925					4.0004	0	0.01273	0.00447	0.00295	0.00221		0.9	3.95863e-05		4.00027	0.00023094	0.01971	0.01709	0.00449	0.00368		0.9	5.52964e-05
	5.0008	0.0002	0.05823	0.02343	0.00439	0.00373		1.35	7.06578e-05		5.0006	0	0.03366	0.0292	0.01461	0.00673					5.0006	0.0002	0.00816	0.00584	0.00537	0.00475		1.35	8.88011e-05		5.0004	0.00034641	0.02429	0.02042	0.00989	0.00337		1.35	0.000123929
	6.00087	0.00011547	0.04066	0.01493	0.00714	0.00471		1.8	0.000125274		6.00077	5.7735e-05	0.04181	0.02109	0.0235	0.00662					6.00067	0.00023094	0.04115	0.0364	0.00703	0.0064		1.8	0.000157394		6.00053	0.00046188	0.02098	0.01881	0.01062	0.00727		1.8	0.000219455
	7.00093	0.00011547	0.0283	0.02479	0.00648	0.00205		2.25	0.00019521		7.00097	5.7735e-05	0.05624	0.03827	0.02794	0.00217					7.00107	0.000305505	0.02428	0.02164	0.00524	0.00363		2.25	0.000245188		7.001	0	0.05987	0.01836	0.01102	0.00918		2.25	0.000341556
	8.001	0.0002	0.05799	0.01883	0.01129	0.00241		2.7	0.000280341		8.00117	5.7735e-05	0.0633	0.01785	0.03901	0.00224					8.00113	0.000305505	0.03312	0.00824	0.00577	0.00102		2.7	0.000352008		8.00113	0.00011547	0.04428	0.04797	0.00894	0.00275		2.7	0.000489917
	9.00173	0.000305505	0.05541	0.03959	0.00865	0.00758		3.15	0.000380543		9.00137	5.7735e-05	0.07884	0.007	0.04448	0.00797					9.00153	0.00023094	0.05733	0.00804	0.0026	0.000908221		3.15	0.000477683		9.00127	0.00023094	0.0723	0.02452	0.0097	0.00842		3.15	0.000664226
	10.0018	0.0002	0.07337	0.026	0.00877	0.00705		3.6	0.000495691		10.0016	5.7735e-05	0.07247	0.02816	0.05178	0.00289					10.0016	0.0002	0.05532	0.01191	0.01077	0.00415		3.6	0.000622037		10.0015	0.00046188	0.05769	0.03742	0.01219	0.00229		3.6	0.000864172
	11.0019	0.00011547	0.07753	0.0359	0.00788	0.00303		4.05	0.000625663		11.0017	5.7735e-05	0.09964	0.05812	0.05992	0.00643					11.0017	0.000305505	0.04959	0.04054	0.01004	0.000774356		4.05	0.000784902		11.0015	0.00046188	0.06459	0.0491	0.01012	0.00655		4.05	0.00109
	12.0019	0.00011547	0.12861	0.00425	0.00542	0.0068		4.5	0.000770336		12.0019	0	0.10576	0.04318	0.06976	0.00726					12.0021	0.000305505	0.06407	0.03238	0.00382	0.00333		4.5	0.000966106		12.0015	0.00046188	0.07558	0.00485	0.01652	0.01834		4.5	0.00134
	13.002	0.0002	0.11798	0.06045	0.01012	0.00697		4.95	0.000929588		13.0021	0	0.0843	0.00896	0.07489	0.00185					13.0021	0.000305505	0.05513	0.01154	0.0108	0.00607		4.95	0.00117		13.0019	0.00011547	0.08844	0.04216	0.01201	0.00255		4.95	0.00161
	14.0027	0.000305505	0.10117	0.01276	0.00749	0.00321		5.4	0.0011		14.0023	5.7735e-05	0.07172	0.01531	0.08727	0.00501					14.0024	0.0004	0.06603	0.02614	0.00624	0.0108		5.4	0.00138		14.0025	0.00046188	0.08202	0.01033	0.00837	0.0041		5.4	0.00191
	15.0028	0.0002	0.09218	0.01625	0.01568	0.00493		5.85	0.00129		15.0025	5.7735e-05	0.12874	0.03976	0.09809	0.00178					15.0027	0.000305505	0.06121	0.01443	0.00773	0.00437		5.85	0.00162		15.0025	0.00046188	0.10304	0.01992	0.01245	0.00965		5.85	0.00224
	16.0029	0.00011547	0.11255	0.01182	0.01673	0.00505		6.3	0.00149		16.0027	5.7735e-05	0.10766	0.04669	0.10478	0.00288					16.0027	0.000305505	0.06421	0.01838	0.00797	0.00137		6.3	0.00187		16.0025	0.00046188	0.10041	0.03835	0.01665	0.00167		6.3	0.00259
	17.0029	0.00011547	0.13601	0.02947	0.01946	0.00227		6.75	0.00171		17.0029	5.7735e-05	0.14063	0.06605	0.11208	0.00329					17.0031	0.000305505	0.08992	0.0093	0.00996	0.00718		6.75	0.00214		17.0029	0.00011547	0.09531	0.01264	0.02362	0.00628		6.75	0.00296
	18.003	0.0002	0.13846	0.0173	0.01512	0.00544		7.2	0.00194		18.0031	5.7735e-05	0.13386	0.0474	0.12382	0.01344					18.0031	0.000305505	0.09985	0.01583	0.01057	0.000233637		7.2	0.00243		18.0029	0.00011547	0.10498	0.01384	0.02169	0.00744		7.2	0.00335
	19.0037	0.000305505	0.14877	0.00953	0.01507	0.00583		7.65	0.00218		19.0033	5.7735e-05	0.12314	0.01205	0.13255	0.00362					19.0034	0.0004	0.10313	0.01593	0.01342	0.00577		7.65	0.00273		19.0035	0.00046188	0.10821	0.01253	0.03059	0.0053		7.65	0.00377
	20.0038	0.0002	0.15905	0.01276	0.01405	0.00905		8.1	0.00244		20.0035	5.7735e-05	0.14146	0.04941	0.14787	0.00278					20.0037	0.000305505	0.11959	0.02092	0.01935	0.00383		8.1	0.00306		20.0035	0.00046188	0.12421	0.01778	0.02977	0.00288		8.1	0.00421
	21.0039	0.00011547	0.18359	0.00526	0.02106	0.00493		8.55	0.00271		21.0035	0.00011547	0.17889	0.02939	0.15293	0.00537					21.0037	0.000305505	0.11296	0.01239	0.00834	0.00638		8.55	0.00339		21.0035	0.00046188	0.11497	0.02226	0.0245	0.00763		8.55	0.00467
	22.0039	0.00011547	0.19246	0.02619	0.02245	0.00436		9	0.003		22.0037	0.00023094	0.14239	0.0187	0.16339	0.00353					22.0041	0.000305505	0.1597	0.01223	0.01835	0.00906		9	0.00375		22.0039	0.00011547	0.11576	0.00945	0.02659	0.00551		9	0.00515
	23.004	0.0002	0.20226	0.02898	0.02249	0.0042		9.45	0.0033		23.0041	0.00023094	0.13796	0.0381	0.17402	0.00956					23.0041	0.000305505	0.14123	0.01215	0.01983	0.0038		9.45	0.00412		23.0039	0.00011547	0.1269	0.03188	0.02586	0.00615		9.45	0.00566
	24.0047	0.000305505	0.19988	0.01911	0.02402	0.0034		9.9	0.00361		24.0043	0.00011547	0.181	0.0184	0.1822	0.00561					24.0044	0.0004	0.14781	0.03397	0.02321	0.00386		9.9	0.00451		24.0045	0.00046188	0.1551	0.02098	0.03541	0.00817		9.9	0.00619
	25.0048	0.0002	0.19372	0.04259	0.02549	0.00602		10.35	0.00393		25.0044	0	0.17429	0.02092	0.19404	0.01307					25.0047	0.000305505	0.1534	0.03718	0.0228	0.00523		10.35	0.00492		25.0045	0.00046188	0.13376	0.02919	0.04214	0.00265		10.35	0.00674
	26.0049	0.00011547	0.19375	0.04141	0.02596	0.00195		10.8	0.00427		26.0045	0.00011547	0.2185	0.03124	0.20102	0.0087					26.0047	0.000305505	0.17892	0.00603	0.02711	0.00506		10.8	0.00534		26.0045	0.00046188	0.12988	0.01985	0.03179	0.00679		10.8	0.00731
	27.0049	0.00011547	0.21982	0.02149	0.03423	0.00185		11.25	0.00462		27.0047	0.00023094	0.18283	0.0635	0.21167	0.00451					27.0051	0.000305505	0.17514	0.03457	0.02997	0.00145		11.25	0.00577		27.0045	0.00046188	0.13677	0.02393	0.03924	0.00902		11.25	0.0079
	28.005	0.0002	0.23784	0.03839	0.03372	0.00325		11.7	0.00499		28.0051	0.000305505	0.19697	0.04156	0.21798	0.00911					28.0051	0.000305505	0.17275	0.01145	0.03232	0.00637		11.7	0.00623		28.0049	0.00011547	0.1435	0.02561	0.04745	0.00447		11.7	0.00851
	29.0057	0.000305505	0.24972	0.03174	0.03088	0.01027		12.15	0.00536		29.0051	0.000305505	0.19591	0.02141	0.22604	0.00292					29.0054	0.0004	0.19399	0.03457	0.0352	0.01252		12.15	0.00669		29.0055	0.00046188	0.15989	0.00857	0.04419	0.01373		12.15	0.00914
	30.0058	0.0002	0.2528	0.01416	0.03309	0.00609		12.6	0.00575		30.0055	0.00023094	0.20139	0.01452	0.23251	0.00365					30.0057	0.000305505	0.18766	0.00181	0.03377	0.00562		12.6	0.00718		30.0055	0.00046188	0.17121	0.00108	0.04596	0.01459		12.6	0.0098
	31.0059	0.00011547	0.28115	0.0184	0.03585	0.00419		13.05	0.00616		31.0056	0.000208167	0.23252	0.03167	0.25396	0.00688					31.0057	0.000305505	0.20357	0.02317	0.03929	0.00549		13.05	0.00768		31.0055	0.00046188	0.17856	0.03216	0.04838	0.00662		13.05	0.01047
	32.0059	0.00011547	0.29568	0.0134	0.03817	0.00238		13.5	0.00657		32.0056	0.000208167	0.20844	0.02476	0.25282	0.01142					32.0061	0.000305505	0.19818	0.01951	0.03686	0.00312		13.5	0.00819		32.0059	0.00011547	0.19198	0.01912	0.05743	0.00608		13.5	0.01116
	33.006	0.0002	0.2563	0.04701	0.04184	0.00962		13.95	0.007		33.0057	0.000264575	0.21144	0.01941	0.26151	0.00351					33.0061	0.000305505	0.2183	0.03205	0.04265	0.00185		13.95	0.00872		33.0059	0.00011547	0.20039	0.01938	0.05321	0.00956		13.95	0.01187
	34.0067	0.000305505	0.27597	0.02759	0.04493	0.00196		14.4	0.00743		34.0061	0.0003	0.23477	0.03926	0.27663	0.00428					34.0064	0.0004	0.21176	0.01006	0.04632	0.0024		14.4	0.00926		34.0065	0.00046188	0.20367	0.01045	0.06283	0.000559952		14.4	0.0126
	35.0068	0.0002	0.28591	0.04584	0.05088	0.00657		14.85	0.00788		35.0065	0.000264575	0.26542	0.03679	0.28176	0.00911					35.0067	0.000305505	0.23673	0.02846	0.0476	0.0055		14.85	0.00982		35.0065	0.00046188	0.19236	0.00803	0.06243	0.00371		14.85	0.01335
	36.0069	0.00011547	0.30116	0.02182	0.04825	0.00553		15.3	0.00835		36.0066	0.000208167	0.22124	0.04486	0.29131	0.01023					36.0067	0.000305505	0.2151	0.02327	0.05169	0.00566		15.3	0.01039		36.0065	0.00046188	0.20638	0.01919	0.06632	0.01207		15.3	0.01411
	37.0069	0.00011547	0.30068	0.02151	0.04951	0.0064		15.75	0.00882		37.0066	0.000208167	0.24796	0.02002	0.30027	0.00648					37.0071	0.000305505	0.23006	0.00967	0.05707	0.00487		15.75	0.01098		37.0065	0.00046188	0.20257	0.01622	0.07169	0.0047		15.75	0.0149
	38.007	0.0002	0.32822	0.04058	0.04828	0.00393		16.2	0.00931		38.0066	0.000208167	0.25839	0.04508	0.3068	0.00213					38.0071	0.000305505	0.25987	0.03246	0.05443	0.00346		16.2	0.01158		38.0069	0.00011547	0.2311	0.00965	0.07056	0.000770488		16.2	0.0157
	39.0077	0.000305505	0.31592	0.02917	0.05632	0.00385		16.65	0.00981		39.007	0.000378594	0.25046	0.04302	0.31629	0.0123					39.0074	0.0004	0.25352	0.00653	0.06265	0.00497		16.65	0.0122		39.0075	0.00046188	0.22877	0.02435	0.07039	0.01303		16.65	0.01652
	40.0078	0.0002	0.35826	0.06659	0.05762	0.00289		17.1	0.01032		40.0073	0.000458258	0.27383	0.04414	0.32489	0.00174					40.0077	0.000305505	0.24431	0.01122	0.05962	0.0058		17.1	0.01283		40.0075	0.00046188	0.21517	0.02542	0.0769	0.0064		17.1	0.01736
	41.0079	0.00011547	0.31439	0.01282	0.06315	0.0025		17.55	0.01084		41.0076	0.000208167	0.28783	0.05837	0.3345	0.00764					41.0077	0.000305505	0.26768	0.02811	0.0667	0.00303		17.55	0.01347		41.0075	0.00046188	0.24674	0.03666	0.07942	0.00668		17.55	0.01822
	42.0079	0.00011547	0.34175	0.0318	0.06009	0.0046		18	0.01137		42.0076	0.000208167	0.27162	0.03397	0.33649	0.00119					42.0081	0.000305505	0.27613	0.01439	0.06862	0.00239		18	0.01413		42.0079	0.00011547	0.23148	0.03744	0.07932	0.000916316		18	0.01909
	43.008	0.0002	0.35635	0.0376	0.06655	0.00594		18.45	0.01191		43.0076	0.000208167	0.29023	0.00996	0.34817	0.009					43.0081	0.000305505	0.28535	0.02391	0.06936	0.00186		18.45	0.0148		43.0079	0.00011547	0.25322	0.03131	0.0841	0.00417		18.45	0.01998
	44.0087	0.000305505	0.34157	0.00681	0.07022	0.00389		18.9	0.01247		44.008	0.000378594	0.30666	0.05178	0.3546	0.00403					44.0084	0.0004	0.2968	0.02232	0.07127	0.00109		18.9	0.01549		44.0085	0.00046188	0.23775	0.01831	0.08449	0.01333		18.9	0.02089
	45.0088	0.000251661	0.35245	0.04117	0.07276	0.00454		19.35	0.01303		45.0083	0.000458258	0.31471	0.02243	0.36223	0.00306					45.0087	0.000305505	0.29581	0.02001	0.08128	0.00244		19.35	0.01619		45.0085	0.00046188	0.2574	0.01016	0.09571	0.01381		19.35	0.02181
	46.0088	0.000152753	0.37004	0.03384	0.07092	0.00351		19.8	0.01361		46.0086	0.000208167	0.29234	0.03	0.36719	0.00571					46.0087	0.000305505	0.29747	0.0216	0.08046	0.00251		19.8	0.0169		46.0085	0.00046188	0.27616	0.02132	0.09943	0.00395		19.8	0.02275
	47.0089	0.0001	0.38697	0.0525	0.07876	0.00239		20.25	0.0142		47.0086	0.000208167	0.31429	0.0278	0.37671	0.00432					47.0091	0.000305505	0.31994	0.01454	0.08464	0.00395		20.25	0.01762		47.0085	0.00046188	0.26742	0.01323	0.09751	0.00518		20.25	0.02371
	48.009	0.000152753	0.38227	0.05301	0.08461	0.01147		20.7	0.0148		48.0086	0.000208167	0.31822	0.01069	0.38276	0.00657					48.0091	0.000305505	0.29629	0.01158	0.08613	0.0062		20.7	0.01836		48.0089	0.00011547	0.26769	0.04274	0.11063	0.01602		20.7	0.02468
	49.0097	0.000360555	0.40269	0.03703	0.08023	0.00573		21.15	0.01541		49.009	0.000378594	0.29992	0.04861	0.38735	0.00064753					49.0094	0.0004	0.33397	0.019	0.08769	0.00295		21.15	0.01911		49.0095	0.00046188	0.25919	0.02415	0.1105	0.00879		21.15	0.02567
	50.0098	0.000251661	0.4337	0.03073	0.08571	0.00246		21.6	0.01603		50.009	0.000378594	0.30771	0.00923	0.39877	0.00582					50.0097	0.000305505	0.32901	0.0217	0.0929	0.00333		21.6	0.01987		50.0095	0.00046188	0.27508	0.01419	0.12017	0.01448		21.6	0.02667
	51.0098	0.000152753	0.4033	0.03464	0.09277	0.01474		22.05	0.01666		51.0096	0.000208167	0.32306	0.02389	0.40512	0.00447					51.0097	0.000305505	0.33643	0.01425	0.09709	0.00323		22.05	0.02065		51.0095	0.00046188	0.28917	0.01862	0.1159	0.01227		22.05	0.02769
	52.0099	0.0001	0.40981	0.01236	0.08501	0.00453		22.5	0.0173		52.0096	0.000208167	0.32863	0.02446	0.40854	0.00479					52.0101	0.000305505	0.34424	0.0178	0.1025	0.00324		22.5	0.02144		52.0099	0.00011547	0.30929	0.01537	0.12583	0.00704		22.5	0.02872
	53.01	0.000152753	0.40994	0.04859	0.09595	0.00729		22.95	0.01795		53.0096	0.000208167	0.32117	0.03855	0.41166	0.00847					53.0101	0.000305505	0.34959	0.02546	0.10918	0.00959		22.95	0.02224		53.0099	0.00011547	0.28686	0.02354	0.12584	0.00569		22.95	0.02977
	54.0108	0.000251661	0.44213	0.03505	0.09009	0.00793		23.4	0.01861		54.0096	0.000208167	0.34605	0.03468	0.42087	0.01186					54.0104	0.0004	0.32662	0.01688	0.10622	0.000298379		23.4	0.02305		54.0105	0.00046188	0.30748	0.0118	0.13635	0.01061		23.4	0.03083
	55.0108	0.000251661	0.42116	0.0405	0.10094	0.0086		23.85	0.01928		55.01	0.000378594	0.35199	0.07615	0.42814	0.00543					55.0107	0.000305505	0.3478	0.03012	0.10488	0.00267		23.85	0.02388		55.0105	0.00046188	0.31048	0.0303	0.13374	0.01405		23.85	0.03191
	56.0108	0.000251661	0.43179	0.03859	0.10284	0.00687		24.3	0.01996		56.0106	0.000208167	0.3571	0.03517	0.44171	0.00366					56.0107	0.000305505	0.36964	0.0308	0.111	0.00506		24.3	0.02471		56.0105	0.00046188	0.30222	0.02482	0.14107	0.00857		24.3	0.033
	57.0108	0.000251661	0.46392	0.0552	0.10569	0.00484		24.75	0.02065		57.0106	0.000208167	0.36895	0.04268	0.43568	0.0102					57.0111	0.000305505	0.35743	0.02213	0.11473	0.00674		24.75	0.02556		57.0105	0.00046188	0.30687	0.04407	0.13882	0.00989		24.75	0.0341
	58.0111	0.000360555	0.45163	0.06357	0.10981	0.00466		25.2	0.02135		58.0106	0.000208167	0.3596	0.03988	0.44563	0.00536					58.0111	0.000305505	0.36715	0.03448	0.11803	0.0034		25.2	0.02642		58.0109	0.00011547	0.31601	0.02636	0.15025	0.0115		25.2	0.03522
	59.0114	0.000404145	0.45935	0.02486	0.11313	0.01394		25.65	0.02206		59.0106	0.000208167	0.35942	0.02143	0.45281	0.00714					59.0114	0.0004	0.38601	0.0268	0.12081	0.00379		25.65	0.02729		59.0115	0.00046188	0.33542	0.02665	0.15286	0.01746		25.65	0.03635
	60.0118	0.000251661	0.43931	0.03588	0.11361	0.00431		26.1	0.02279		60.011	0.000378594	0.38019	0.0351	0.4569	0.00561					60.0117	0.000305505	0.38873	0.02063	0.13053	0.00211		26.1	0.02817		60.0115	0.00046188	0.33777	0.0337	0.15703	0.00913		26.1	0.0375
	61.0118	0.000251661	0.47923	0.04044	0.11606	0.006		26.55	0.02352		61.0113	0.000458258	0.4169	0.04613	0.45397	0.00981					61.0117	0.000305505	0.3861	0.022	0.13076	0.00512		26.55	0.02907		61.0115	0.00046188	0.32739	0.02446	0.16376	0.01591		26.55	0.03866
	62.0118	0.000251661	0.49803	0.06015	0.1195	0.00498		27	0.02425		62.0116	0.000208167	0.38569	0.03902	0.47222	0.00932					62.0121	0.000305505	0.41316	0.00492	0.13662	0.00432		27	0.02997		62.0119	0.00011547	0.33781	0.00891	0.16109	0.0088		27	0.03983
	63.0121	0.000360555	0.47464	0.01876	0.12469	0.0101		27.45	0.025		63.0116	0.000208167	0.39432	0.0474	0.47566	0.00677					63.0121	0.000305505	0.39712	0.03075	0.13614	0.01259		27.45	0.03089		63.0119	0.00011547	0.33819	0.04647	0.17235	0.01139		27.45	0.04101
	64.0124	0.000602771	0.49126	0.06683	0.12474	0.00527		27.9	0.02576		64.0116	0.000208167	0.37904	0.05337	0.48179	0.00354					64.0121	0.000305505	0.39618	0.01505	0.13581	0.0112		27.9	0.03182		64.0125	0.00046188	0.34297	0.0279	0.17568	0.01712		27.9	0.04221
	65.0128	0.000251661	0.49239	0.01752	0.12709	0.00719		28.35	0.02653		65.012	0.000378594	0.41171	0.05886	0.48477	0.00278					65.0127	0.000305505	0.40653	0.04121	0.14451	0.006		28.35	0.03276		65.0125	0.00046188	0.3466	0.01924	0.18186	0.01824		28.35	0.04342
	66.0128	0.000251661	0.50641	0.04966	0.13199	0.00656		28.8	0.02731		66.0123	0.000458258	0.42233	0.03915	0.4906	0.00408					66.0127	0.000305505	0.40289	0.02168	0.14569	0.0042		28.8	0.0337		66.0125	0.00046188	0.3618	0.01377	0.18432	0.00986		28.8	0.04464
	67.0128	0.000251661	0.49328	0.06597	0.14275	0.00881		29.25	0.02809		67.0126	0.000208167	0.39386	0.03348	0.50297	0.00668					67.0131	0.000305505	0.41866	0.03104	0.14704	0.00733		29.25	0.03466		67.0125	0.00046188	0.37402	0.02062	0.19282	0.0193		29.25	0.04588
	68.0131	0.000360555	0.50351	0.0729	0.1447	0.01226		29.7	0.02889		68.0126	0.000208167	0.41553	0.01881	0.50439	0.00492					68.0131	0.000305505	0.40121	0.02907	0.16439	0.0041		29.7	0.03563		68.0129	0.00011547	0.38812	0.01712	0.19229	0.01015		29.7	0.04712
	69.0134	0.000404145	0.53128	0.02491	0.14399	0.00994		30.15	0.02969		69.0126	0.000208167	0.3905	0.04505	0.50199	0.00571					69.0134	0.0004	0.43546	0.04981	0.16324	0.00695		30.15	0.03661		69.0135	0.00046188	0.36535	0.02169	0.19995	0.0134		30.15	0.04838
	70.0138	0.000251661	0.54324	0.02128	0.15143	0.01029		30.6	0.0305		70.013	0.000378594	0.42759	0.03459	0.50758	0.01614					70.0134	0.0004	0.43021	0.01576	0.16771	0.00553		30.6	0.0376		70.0135	0.00046188	0.38776	0.04219	0.20335	0.01553		30.6	0.04965
	71.0138	0.000251661	0.5373	0.02247	0.15268	0.01376		31.05	0.03132		71.013	0.000378594	0.41629	0.02186	0.51312	0.00282					71.0137	0.000305505	0.44694	0.00937	0.1705	0.00707		31.05	0.03861		71.0135	0.00046188	0.39997	0.02826	0.20818	0.01134		31.05	0.05093
	72.0138	0.000251661	0.55231	0.04606	0.15399	0.00686		31.5	0.03215		72.0136	0.000208167	0.41944	0.03455	0.52411	0.0069					72.0137	0.000305505	0.45719	0.02264	0.16603	0.00828		31.5	0.03962		72.0139	0.00011547	0.38822	0.00691	0.20659	0.00511		31.5	0.05222
	73.0141	0.000360555	0.54836	0.00955	0.16432	0.01008		31.95	0.03299		73.0136	0.000208167	0.42031	0.02447	0.5241	0.00953					73.0141	0.000305505	0.43791	0.04408	0.16827	0.00611		31.95	0.04064		73.0139	0.00011547	0.39459	0.02325	0.22251	0.00901		31.95	0.05352
	74.0144	0.000602771	0.53221	0.01377	0.15643	0.00976		32.4	0.03383		74.0136	0.000208167	0.4487	0.04212	0.52919	0.00117					74.0141	0.000305505	0.44885	0.00595	0.17938	0.00432		32.4	0.04167		74.0145	0.00046188	0.39488	0.01077	0.2166	0.01434		32.4	0.05484
	75.0148	0.000251661	0.54509	0.02167	0.16326	0.01015		32.85	0.03469		75.0136	0.000208167	0.4719	0.04438	0.54161	0.00844					75.0147	0.000305505	0.46279	0.00728	0.17802	0.0069		32.85	0.04271		75.0145	0.00046188	0.40081	0.02701	0.22963	0.01542		32.85	0.05616
	76.0148	0.000251661	0.57033	0.02075	0.17549	0.013		33.3	0.03555		76.014	0.000378594	0.45848	0.04682	0.53889	0.00733					76.0147	0.000305505	0.47574	0.0356	0.18584	0.00189		33.3	0.04376		76.0145	0.00046188	0.41764	0.01012	0.23477	0.01824		33.3	0.0575
	77.0148	0.000251661	0.56416	0.01706	0.17429	0.01064		33.75	0.03642		77.0146	0.000208167	0.45223	0.02452	0.53975	0.01042					77.0151	0.000305505	0.45692	0.02968	0.19103	0.00489		33.75	0.04482		77.0145	0.00046188	0.38043	0.01207	0.23719	0.01226		33.75	0.05884
	78.0151	0.000360555	0.57021	0.02733	0.17056	0.01182		34.2	0.0373		78.0146	0.000208167	0.44489	0.03434	0.5426	0.01518					78.0151	0.000305505	0.47943	0.03114	0.19539	0.00316		34.2	0.04589		78.0149	0.00011547	0.41256	0.00718	0.24231	0.01194		34.2	0.0602
	79.0158	0.000251661	0.56727	0.029	0.17635	0.00577		34.65	0.03819		79.0146	0.000208167	0.43325	0.01494	0.55526	0.00918					79.0154	0.0004	0.48587	0.01767	0.19525	0.00543		34.65	0.04696		79.0149	0.00011547	0.40932	0.02287	0.24829	0.01923		34.65	0.06157
	80.0158	0.000251661	0.60733	0.06621	0.17798	0.00754		35.1	0.03909		80.0146	0.000208167	0.47764	0.04065	0.55624	0.00637					80.0154	0.0004	0.46577	0.01842	0.20279	0.01332		35.1	0.04805		80.0155	0.00046188	0.4207	0.02404	0.25277	0.01189		35.1	0.06294
	81.0158	0.000251661	0.58428	0.04755	0.18422	0.01021		35.55	0.03999		81.015	0.000378594	0.46768	0.04509	0.55828	0.00432					81.0157	0.000305505	0.47808	0.02853	0.20194	0.00748		35.55	0.04915		81.0155	0.00046188	0.45093	0.02324	0.25349	0.01363		35.55	0.06433
	82.0158	0.000251661	0.58931	0.03886	0.1848	0.00835		36	0.0409		82.015	0.000378594	0.47913	0.02965	0.56724	0.00727					82.0161	0.000305505	0.45986	0.01382	0.20503	0.0022		36	0.05025		82.0159	0.00011547	0.42369	0.02288	0.26258	0.01819		36	0.06572
	83.0161	0.000360555	0.63516	0.01112	0.18799	0.00464		36.45	0.04182		83.0156	0.000208167	0.44212	0.02449	0.5705	0.00236					83.0161	0.000305505	0.50416	0.06273	0.21372	0.00699		36.45	0.05137		83.0159	0.00011547	0.44288	0.02617	0.26484	0.013		36.45	0.06713
	84.0164	0.000404145	0.58884	0.0553	0.19528	0.0155		36.9	0.04274		84.0156	0.000208167	0.46945	0.04587	0.56991	0.00399					84.0164	0.0004	0.49683	0.018	0.21534	0.0037		36.9	0.05249		84.0165	0.00046188	0.4446	0.02248	0.26626	0.01542		36.9	0.06854
	85.0168	0.000251661	0.59263	0.03124	0.20099	0.01413		37.35	0.04368		85.0156	0.000208167	0.47374	0.00703	0.57378	0.00492					85.0167	0.000305505	0.51973	0.04736	0.22419	0.00841		37.35	0.05362		85.0165	0.00046188	0.45089	0.02227	0.27226	0.01544		37.35	0.06997
	86.0168	0.000251661	0.58627	0.0703	0.19982	0.00781		37.8	0.04462		86.0156	0.000208167	0.49412	0.04858	0.58023	0.01136					86.0167	0.000305505	0.51754	0.04985	0.22102	0.00515		37.8	0.05476		86.0165	0.00046188	0.4525	0.02491	0.27708	0.01671		37.8	0.0714
	87.0168	0.000251661	0.59361	0.0233	0.20416	0.01294		38.25	0.04557		87.0163	0.000458258	0.49751	0.02535	0.57923	0.00667					87.0167	0.000305505	0.51863	0.04263	0.22512	0.00538		38.25	0.05591		87.0165	0.00046188	0.44887	0.03115	0.28602	0.01855		38.25	0.07284
	88.0171	0.000360555	0.6199	0.03683	0.20347	0.00922		38.7	0.04653		88.0166	0.000208167	0.49351	0.01594	0.58357	0.00522					88.0171	0.000305505	0.51505	0.02918	0.23291	0.00062741		38.7	0.05707		88.0169	0.00011547	0.44624	0.00774	0.28233	0.01693		38.7	0.07429
	89.0174	0.000602771	0.60705	0.00999	0.21488	0.0108		39.15	0.04749		89.0166	0.000208167	0.51228	0.018	0.59182	0.00775					89.0171	0.000305505	0.53589	0.01212	0.23174	0.00949		39.15	0.05823		89.0175	0.00046188	0.46983	0.03106	0.28793	0.02159		39.15	0.07575
	90.0178	0.000251661	0.62789	0.03561	0.21246	0.01237		39.6	0.04846		90.0166	0.000208167	0.52523	0.01993	0.59273	0.00568					90.0177	0.000305505	0.53153	0.04254	0.23888	0.000783773		39.6	0.0594		90.0175	0.00046188	0.46797	0.02476	0.29654	0.01452		39.6	0.07722
	91.0178	0.000251661	0.63796	0.02344	0.21819	0.01418		40.05	0.04944		91.017	0.000378594	0.49897	0.05432	0.60021	0.00328					91.0177	0.000305505	0.53294	0.04734	0.24933	0.01039		40.05	0.06059		91.0175	0.00046188	0.47303	0.02424	0.30192	0.01847		40.05	0.0787
	92.0178	0.000251661	0.64064	0.01838	0.21937	0.01161		40.5	0.05042		92.017	0.000378594	0.50942	0.02304	0.59939	0.000643315					92.0181	0.000305505	0.53559	0.00612	0.24195	0.00828		40.5	0.06178		92.0175	0.00046188	0.46653	0.01954	0.30727	0.0156		40.5	0.08018
	93.0181	0.000360555	0.61326	0.03701	0.22535	0.01009		40.95	0.05141		93.0176	0.000208167	0.51675	0.02661	0.60145	0.01048					93.0181	0.000305505	0.54209	0.02327	0.25504	0.01424		40.95	0.06297		93.0179	0.00011547	0.47415	0.02024	0.311	0.01154		40.95	0.08167
	94.0184	0.000404145	0.61896	0.03191	0.23156	0.01422		41.4	0.05241		94.0176	0.000208167	0.50585	0.04315	0.60507	0.00845					94.0184	0.0004	0.54634	0.0489	0.25532	0.01136		41.4	0.06418		94.0179	0.00011547	0.47104	0.02136	0.31574	0.01698		41.4	0.08317
	95.0188	0.000251661	0.64006	0.02523	0.22861	0.01115		41.85	0.05342		95.0176	0.000208167	0.52012	0.04267	0.6157	0.01331					95.0184	0.0004	0.55465	0.03435	0.25663	0.00437		41.85	0.06539		95.0185	0.00046188	0.50554	0.02713	0.32194	0.02099		41.85	0.08468
	96.0188	0.000251661	0.63794	0.0037	0.23343	0.01248		42.3	0.05443		96.0176	0.000208167	0.49666	0.0342	0.61939	0.00679					96.0187	0.000305505	0.56338	0.01826	0.25858	0.00834		42.3	0.06661		96.0185	0.00046188	0.4904	0.03298	0.32662	0.02307		42.3	0.08619
	97.0188	0.000251661	0.64176	0.04335	0.23248	0.0049		42.75	0.05545		97.018	0.000378594	0.54461	0.03155	0.61975	0.000794458					97.0187	0.000305505	0.529	0.00679	0.25976	0.00536		42.75	0.06784		97.0185	0.00046188	0.51466	0.01723	0.32935	0.01735		42.75	0.08772
	98.0191	0.000360555	0.65926	0.05217	0.23583	0.01175		43.2	0.05647		98.0186	0.000208167	0.53143	0.02601	0.62267	0.00822					98.0191	0.000305505	0.55874	0.03224	0.26693	0.0076		43.2	0.06907		98.0189	0.00011547	0.51664	0.01109	0.32937	0.00959		43.2	0.08925
	99.0194	0.000602771	0.67135	0.05424	0.25097	0.01656		43.65	0.05751		99.0186	0.000208167	0.55728	0.03334	0.62844	0.00762					99.0191	0.000305505	0.55761	0.01751	0.27365	0.0075		43.65	0.07032		99.0195	0.00046188	0.49768	0.03314	0.33033	0.01503		43.65	0.09079
	100.02	0.000251661	0.68087	0.06843	0.24794	0.01124		44.1	0.05855		100.019	0.000208167	0.52435	0.03269	0.62752	0.00881					100.02	0.000305505	0.55762	0.02999	0.27896	0.00682		44.1	0.07157		100.02	0.00046188	0.52111	0.01138	0.342	0.01312		44.1	0.09233
	101.02	0.000251661	0.68192	0.06261	0.25263	0.01281		44.55	0.05959		101.019	0.000208167	0.55825	0.02165	0.63031	0.00181					101.02	0.000305505	0.57379	0.02716	0.27727	0.00183		44.55	0.07282		101.02	0.00046188	0.51808	0.02024	0.34399	0.01347		44.55	0.09388
	102.02	0.000251661	0.6626	0.02879	0.25299	0.01055		45	0.06064		102.019	0.000378594	0.54951	0.04273	0.63871	0.0034					102.02	0.000305505	0.56837	0.05106	0.27988	0.01035		45	0.07409		102.02	0.00046188	0.50185	0.00503	0.35069	0.01321		45	0.09544
	103.02	0.000360555	0.66206	0.02092	0.25633	0.01686		45.45	0.0617		103.019	0.000378594	0.55836	0.03359	0.63304	0.00657					103.02	0.000305505	0.54133	0.01847	0.29135	0.00593		45.45	0.07536		103.02	0.00011547	0.53476	0.05629	0.35228	0.0111		45.45	0.09701
	104.02	0.000404145	0.67617	0.06401	0.26259	0.01132		45.9	0.06276		104.02	0.000208167	0.53437	0.0408	0.63978	0.0131					104.02	0.0004	0.57838	0.0195	0.28786	0.000672965		45.9	0.07664		104.02	0.00011547	0.54312	0.01265	0.35824	0.01718		45.9	0.09858
	105.021	0.000251661	0.68868	0.02766	0.26974	0.0089		46.35	0.06383		105.02	0.000208167	0.55897	0.06688	0.64158	0.00737					105.02	0.0004	0.58606	0.02506	0.29505	0.00482		46.35	0.07792		105.021	0.00046188	0.52095	0.06032	0.36395	0.01461		46.35	0.10016
	106.021	0.000251661	0.71197	0.0456	0.27053	0.00593		46.8	0.06491		106.02	0.000208167	0.54937	0.03281	0.64415	0.00519					106.021	0.000305505	0.60091	0.05626	0.30089	0.00611		46.8	0.07921		106.021	0.00046188	0.52668	0.04038	0.36728	0.01875		46.8	0.10174
	107.021	0.000251661	0.70146	0.03093	0.27477	0.00802		47.25	0.06599		107.02	0.000378594	0.58438	0.04899	0.6491	0.00941					107.021	0.000305505	0.57891	0.02496	0.29511	0.00526		47.25	0.08051		107.021	0.00046188	0.54476	0.01962	0.37224	0.01877		47.25	0.10333
	108.021	0.000360555	0.69195	0.02709	0.27838	0.01105		47.7	0.06708		108.02	0.000458258	0.59784	0.02672	0.65377	0.000690145					108.021	0.000305505	0.59541	0.03557	0.30266	0.00313		47.7	0.08181		108.021	0.00011547	0.55016	0.00575	0.37495	0.01841		47.7	0.10493
	109.021	0.000602771	0.66438	0.05171	0.28329	0.0134		48.15	0.06817		109.021	0.000208167	0.56388	0.05153	0.65363	0.00731					109.021	0.000305505	0.5921	0.01426	0.3149	0.00532		48.15	0.08312		109.022	0.00046188	0.56347	0.0207	0.38372	0.0142		48.15	0.10653
	110.022	0.000251661	0.72584	0.01772	0.28137	0.00869		48.6	0.06927		110.021	0.000208167	0.59168	0.02724	0.66152	0.00366					110.022	0.000305505	0.60571	0.01971	0.31447	0.00837		48.6	0.08444		110.022	0.00046188	0.55442	0.02591	0.38241	0.01971		48.6	0.10814
	111.022	0.000251661	0.70976	0.03285	0.28442	0.00537		49.05	0.07038		111.021	0.000208167	0.55481	0.05098	0.6663	0.0081					111.022	0.000305505	0.60937	0.01446	0.31411	0.00715		49.05	0.08576		111.022	0.00046188	0.55566	0.03026	0.39088	0.02003		49.05	0.10976
	112.022	0.000251661	0.72024	0.0617	0.29196	0.01593		49.5	0.07149		112.021	0.000208167	0.58787	0.02721	0.65511	0.00888					112.022	0.000305505	0.61309	0.03936	0.32927	0.00493		49.5	0.08709		112.022	0.00046188	0.54888	0.00601	0.38741	0.02272		49.5	0.11138
	113.022	0.000360555	0.72542	0.05007	0.28731	0.01097		49.95	0.07261		113.021	0.000378594	0.60684	0.03422	0.66991	0.00741					113.022	0.000305505	0.59643	0.01191	0.31913	0.01215		49.95	0.08843		113.022	0.00011547	0.56868	0.01094	0.39923	0.01622		49.95	0.113
	114.022	0.000404145	0.73928	0.02748	0.2945	0.01746		50.4	0.07373		114.022	0.000208167	0.5654	0.01922	0.67487	0.00439					114.022	0.0004	0.61723	0.02084	0.32505	0.00605		50.4	0.08977		114.022	0.00011547	0.57823	0.02174	0.40326	0.02375		50.4	0.11464
	115.023	0.000251661	0.71805	0.03147	0.29646	0.01155		50.85	0.07486		115.022	0.000208167	0.58012	0.00762	0.67152	0.00987					115.022	0.0004	0.62326	0.03658	0.32952	0.00873		50.85	0.09112		115.023	0.00046188	0.57412	0.03402	0.39652	0.01729		50.85	0.11627
	116.023	0.000251661	0.72291	0.01566	0.29889	0.00458		51.3	0.07599		116.022	0.000208167	0.59812	0.0089	0.67746	0.01006					116.023	0.000305505	0.63341	0.01751	0.33294	0.00417		51.3	0.09247		116.023	0.00046188	0.54761	0.01103	0.40663	0.01855		51.3	0.11792
	117.023	0.000251661	0.728	0.04978	0.30927	0.01023		51.75	0.07713		117.022	0.000208167	0.60572	0.00851	0.67204	0.00331					117.023	0.000305505	0.62551	0.02771	0.34344	0.00769		51.75	0.09383		117.023	0.00046188	0.56017	0.04825	0.41882	0.01407		51.75	0.11956
	118.023	0.000360555	0.68873	0.04569	0.30775	0.0094		52.2	0.07827		118.022	0.000378594	0.59198	0.04426	0.67442	0.01273					118.023	0.000305505	0.63493	0.04838	0.33791	0.00281		52.2	0.0952		118.023	0.00011547	0.55992	0.02656	0.4168	0.01839		52.2	0.12122
	119.023	0.000360555	0.7612	0.01324	0.31133	0.01042		52.65	0.07942		119.022	0.000458258	0.59226	0.01775	0.67467	0.00427					119.023	0.000305505	0.63067	0.03873	0.34764	0.00633		52.65	0.09657		119.024	0.00046188	0.57102	0.00176	0.42056	0.01688		52.65	0.12287
	120.024	0.000251661	0.76581	0.02543	0.31756	0.01999		53.1	0.08058		120.023	0.000208167	0.58655	0.04412	0.68348	0.00633					120.024	0.000305505	0.66518	0.0353	0.34459	0.0043		53.1	0.09795		120.024	0.00046188	0.56858	0.03662	0.42462	0.02407		53.1	0.12454
	121.024	0.000251661	0.72735	0.04503	0.31509	0.00923		53.55	0.08174		121.023	0.000208167	0.6109	0.04473	0.69576	0.00491					121.024	0.000305505	0.63124	0.03102	0.35044	0.00444		53.55	0.09933		121.024	0.00046188	0.58928	0.03521	0.42848	0.00934		53.55	0.1262
	122.024	0.000251661	0.75091	0.01525	0.31775	0.01312		54	0.0829		122.023	0.000208167	0.6123	0.01045	0.68809	0.00531					122.024	0.000305505	0.6293	0.00403	0.35288	0.00378		54	0.10071		122.024	0.00046188	0.56354	0.03664	0.43911	0.01224		54	0.12788
	123.024	0.000360555	0.74395	0.01488	0.32076	0.00992		54.45	0.08407		123.023	0.000378594	0.60387	0.03026	0.68935	0.01068					123.024	0.000305505	0.65442	0.02219	0.35731	0.00705		54.45	0.10211		123.024	0.00011547	0.60604	0.04233	0.44754	0.02137		54.45	0.12955
	124.024	0.000404145	0.73544	0.05119	0.32784	0.00981		54.9	0.08524		124.023	0.000458258	0.61778	0.02774	0.69493	0.00793					124.024	0.0004	0.63294	0.04182	0.36367	0.00611		54.9	0.1035		124.024	0.00011547	0.60865	0.02271	0.44508	0.02147		54.9	0.13123
	125.025	0.000251661	0.733	0.03616	0.33275	0.01136		55.35	0.08642		125.024	0.000208167	0.62934	0.03253	0.69507	0.01042					125.024	0.0004	0.66939	0.01922	0.36119	0.00475		55.35	0.10491		125.025	0.00046188	0.57652	0.04527	0.44756	0.01591		55.35	0.13292
	126.025	0.000251661	0.7618	0.02959	0.32897	0.01254		55.8	0.08761		126.024	0.000208167	0.61675	0.03593	0.70096	0.00665					126.025	0.000305505	0.67167	0.03194	0.36941	0.00774		55.8	0.10632		126.025	0.00046188	0.57376	0.02904	0.45029	0.01734		55.8	0.13461
	127.025	0.000251661	0.73093	0.05338	0.3405	0.01362		56.25	0.0888		127.024	0.000208167	0.64247	0.02536	0.69938	0.00649					127.025	0.000305505	0.67004	0.02671	0.3746	0.00924		56.25	0.10773		127.025	0.00046188	0.5944	0.03866	0.45471	0.01402		56.25	0.1363
	128.025	0.000360555	0.7562	0.01415	0.33922	0.01726		56.7	0.08999		128.024	0.000378594	0.62179	0.02554	0.70428	0.00407					128.025	0.000305505	0.65744	0.04584	0.3746	0.01063		56.7	0.10915		128.025	0.00011547	0.59966	0.01623	0.45529	0.01871		56.7	0.138
	129.025	0.000360555	0.7538	0.02954	0.34389	0.01916		57.15	0.09119		129.024	0.000378594	0.64919	0.0615	0.71129	0.00602					129.025	0.000305505	0.65129	0.0208	0.38135	0.00857		57.15	0.11057		129.026	0.00046188	0.61882	0.0288	0.46337	0.01184		57.15	0.1397
	130.026	0.000251661	0.75244	0.033	0.34523	0.01602		57.6	0.09239		130.025	0.000208167	0.61999	0.06554	0.70779	0.00566					130.026	0.000305505	0.67164	0.01596	0.38115	0.00423		57.6	0.112		130.026	0.00046188	0.6027	0.02204	0.47334	0.02072		57.6	0.14141
	131.026	0.000251661	0.76463	0.02697	0.34808	0.00877		58.05	0.0936		131.025	0.000208167	0.62244	0.05461	0.70587	0.00634					131.026	0.000305505	0.66077	0.02351	0.38642	0.00564		58.05	0.11343		131.026	0.00046188	0.60188	0.01861	0.46736	0.01772		58.05	0.14311
	132.026	0.000251661	0.77659	0.02645	0.34809	0.01318		58.5	0.09481		132.025	0.000208167	0.63605	0.02201	0.71057	0.00112					132.026	0.000305505	0.67615	0.0089	0.39742	0.00147		58.5	0.11487		132.026	0.00046188	0.61444	0.02232	0.4735	0.01539		58.5	0.14483
	133.026	0.000360555	0.77274	0.02046	0.35299	0.01163		58.95	0.09603		133.025	0.000208167	0.63193	0.0453	0.70952	0.005					133.026	0.000305505	0.67276	0.01819	0.39002	0.00757		58.95	0.11631		133.026	0.00011547	0.61414	0.03655	0.47657	0.01966		58.95	0.14654
	134.026	0.000360555	0.77165	0.03579	0.35654	0.01201		59.4	0.09725		134.025	0.000378594	0.63927	0.02523	0.71357	0.0027					134.026	0.0004	0.676	0.0336	0.39765	0.00834		59.4	0.11775		134.026	0.00011547	0.63657	0.01364	0.47894	0.02735		59.4	0.14826
	135.027	0.000251661	0.76057	0.01175	0.35965	0.02223		59.85	0.09847		135.026	0.000208167	0.65288	0.01393	0.71523	0.00572					135.026	0.0004	0.66559	0.01526	0.39908	0.00409		59.85	0.1192		135.027	0.00046188	0.63148	0.01465	0.48467	0.02055		59.85	0.14999
	136.027	0.000251661	0.76398	0.05228	0.36959	0.02522		60.3	0.0997		136.026	0.000208167	0.63735	0.02415	0.71971	0.00164					136.027	0.000305505	0.69661	0.01377	0.40601	0.00687		60.3	0.12066		136.027	0.00046188	0.6322	0.01698	0.48545	0.01962		60.3	0.15171
	137.027	0.000251661	0.78604	0.05646	0.36289	0.021		60.75	0.10094		137.026	0.000208167	0.66369	0.02173	0.71888	0.01004					137.027	0.000305505	0.65942	0.034	0.40706	0.00903		60.75	0.12212		137.027	0.00046188	0.643	0.02619	0.48865	0.00861		60.75	0.15344
	138.027	0.000251661	0.78095	0.03984	0.37276	0.01291		61.2	0.10218		138.026	0.000208167	0.65691	0.04166	0.71695	0.00949					138.027	0.000305505	0.6921	0.02137	0.40553	0.0105		61.2	0.12358		138.027	0.00011547	0.63122	0.03684	0.49727	0.02068		61.2	0.15518
	139.027	0.000360555	0.76136	0.03111	0.36996	0.01716		61.65	0.10342		139.026	0.000378594	0.61994	0.03839	0.71662	0.00849					139.027	0.000305505	0.70126	0.02437	0.41387	0.00906		61.65	0.12505		139.028	0.00046188	0.62762	0.01876	0.50059	0.02194		61.65	0.15691
	140.028	0.000251661	0.78557	0.00822	0.37834	0.01055		62.1	0.10466		140.026	0.000458258	0.64939	0.06138	0.72243	0.000678068					140.028	0.000305505	0.71723	0.051	0.41589	0.00501		62.1	0.12652		140.028	0.00046188	0.64691	0.02345	0.49834	0.02219		62.1	0.15865
	141.028	0.000251661	0.76463	0.02534	0.38053	0.01556		62.55	0.10591		141.027	0.000208167	0.6607	0.0175	0.72427	0.00526					141.028	0.000305505	0.67015	0.01408	0.41971	0.01191		62.55	0.128		141.028	0.00046188	0.64104	0.01778	0.50662	0.0241		62.55	0.16039
	142.028	0.000251661	0.81051	0.04714	0.37611	0.01603		63	0.10717		142.027	0.000208167	0.68124	0.03298	0.72847	0.00274					142.028	0.000305505	0.67605	0.02225	0.42081	0.00786		63	0.12948		142.028	0.00046188	0.64662	0.01817	0.50658	0.02571		63	0.16214
	143.028	0.000360555	0.79654	0.03237	0.38864	0.01477		63.45	0.10842		143.027	0.000208167	0.64678	0.0594	0.73611	0.00292					143.028	0.000305505	0.69818	0.02105	0.42773	0.00318		63.45	0.13096		143.028	0.00011547	0.64953	0.0295	0.51682	0.01995		63.45	0.16388
	144.028	0.000360555	0.7674	0.04907	0.38817	0.0109		63.9	0.10969		144.027	0.000378594	0.67025	0.0406	0.73481	0.00515					144.028	0.000305505	0.68922	0.03691	0.42174	0.00954		63.9	0.13245		144.028	0.00011547	0.62571	0.009	0.5129	0.02555		63.9	0.16563
	145.029	0.000251661	0.80445	0.053	0.39076	0.00828		64.35	0.11095		145.027	0.000458258	0.69521	0.0063	0.73662	0.00348					145.028	0.0004	0.70338	0.03155	0.42698	0.00855		64.35	0.13394		145.029	0.00046188	0.64313	0.03707	0.52414	0.00968		64.35	0.16739
	146.029	0.000251661	0.80079	0.02356	0.39108	0.01832		64.8	0.11222		146.028	0.000208167	0.68114	0.05561	0.734	0.00903					146.029	0.000305505	0.69176	0.00432	0.43234	0.00925		64.8	0.13544		146.029	0.00046188	0.64946	0.02005	0.53051	0.02191		64.8	0.16914
	147.029	0.000251661	0.79526	0.03172	0.3991	0.01028		65.25	0.11349		147.028	0.000208167	0.68407	0.04155	0.73054	0.0036					147.029	0.000305505	0.71481	0.03044	0.43838	0.00472		65.25	0.13693		147.029	0.00046188	0.65064	0.02319	0.5237	0.02051		65.25	0.1709
	148.029	0.000251661	0.78078	0.0322	0.39711	0.01535		65.7	0.11477		148.028	0.000208167	0.69	0.06589	0.74456	0.00403					148.029	0.000305505	0.70854	0.00973	0.44591	0.00639		65.7	0.13844		148.029	0.00011547	0.66127	0.01494	0.53085	0.02213		65.7	0.17266
	149.029	0.000360555	0.80526	0.05608	0.40233	0.01023		66.15	0.11605		149.028	0.000378594	0.66988	0.0426	0.73412	0.00949					149.029	0.000305505	0.70755	0.02711	0.44335	0.00375		66.15	0.13994		149.03	0.00046188	0.65756	0.0199	0.52835	0.01223		66.15	0.17442
	150.03	0.000251661	0.8273	0.06215	0.40745	0.01571		66.6	0.11733		150.028	0.000378594	0.6662	0.03174	0.74475	0.00593					150.029	0.0004	0.70771	0.03399	0.44798	0.00344		66.6	0.14145		150.03	0.00046188	0.67187	0.00871	0.54128	0.01841		66.6	0.17619
	151.03	0.000251661	0.82523	0.0599	0.40921	0.0137		67.05	0.11862		151.029	0.000208167	0.70804	0.03857	0.75069	0.00362					151.03	0.000305505	0.73002	0.04493	0.45569	0.00869		67.05	0.14296		151.03	0.00046188	0.65976	0.02928	0.54268	0.01912		67.05	0.17795
	152.03	0.000251661	0.82273	0.06711	0.41236	0.0118		67.5	0.11991		152.029	0.000208167	0.6992	0.05022	0.74612	0.000620701					152.03	0.000305505	0.72346	0.01977	0.45609	0.0058		67.5	0.14448		152.03	0.00046188	0.6567	0.03045	0.54124	0.02361		67.5	0.17972
	153.03	0.000360555	0.78663	0.04209	0.41219	0.01073		67.95	0.1212		153.029	0.000208167	0.6835	0.02963	0.74346	0.01036					153.03	0.000305505	0.70323	0.02292	0.4517	0.00253		67.95	0.146		153.03	0.00011547	0.68614	0.04616	0.5546	0.01187		67.95	0.18149
	154.03	0.000360555	0.80516	0.02694	0.41767	0.01458		68.4	0.1225		154.029	0.000208167	0.71108	0.05614	0.74663	0.01137					154.03	0.000305505	0.73173	0.04669	0.46663	0.00495		68.4	0.14752		154.03	0.00011547	0.66747	0.03636	0.54645	0.01461		68.4	0.18326
	155.031	0.000251661	0.80276	0.0621	0.42485	0.02039		68.85	0.1238		155.029	0.000378594	0.67989	0.03683	0.74153	0.0067					155.03	0.0004	0.72967	0.02705	0.45753	0.01344		68.85	0.14905		155.031	0.00046188	0.69285	0.01832	0.55251	0.01005		68.85	0.18504
	156.031	0.000251661	0.82519	0.01177	0.41971	0.01647		69.3	0.12511		156.03	0.000208167	0.65518	0.01785	0.75416	0.00432					156.031	0.000305505	0.72267	0.04393	0.46612	0.00982		69.3	0.15058		156.031	0.00046188	0.69721	0.02793	0.56221	0.01556		69.3	0.18681
	157.031	0.000251661	0.82162	0.00806	0.42293	0.02682		69.75	0.12641		157.03	0.000208167	0.66987	0.01558	0.75755	0.00422					157.031	0.000305505	0.75213	0.00826	0.46668	0.00776		69.75	0.15211		157.031	0.00046188	0.68146	0.03411	0.56177	0.0176		69.75	0.18859
	158.031	0.000251661	0.8265	0.04176	0.4288	0.01366		70.2	0.12772		158.03	0.000208167	0.70382	0.06281	0.76026	0.00967					158.031	0.000305505	0.73713	0.05604	0.46557	0.00653		70.2	0.15364		158.031	0.00011547	0.68055	0.0364	0.55999	0.01399		70.2	0.19037
	159.031	0.000360555	0.80943	0.05852	0.42808	0.01769		70.65	0.12904		159.03	0.000208167	0.69379	0.02108	0.75693	0.00261					159.031	0.000305505	0.70661	0.02267	0.47911	0.0066		70.65	0.15518		159.031	0.00011547	0.69005	0.03026	0.57169	0.01592		70.65	0.19215
	160.032	0.000251661	0.81231	0.05353	0.42832	0.01502		71.1	0.13035		160.03	0.000378594	0.73277	0.0719	0.76055	0.00244					160.031	0.0004	0.72628	0.00714	0.48116	0.009		71.1	0.15672		160.032	0.00046188	0.69757	0.03316	0.57572	0.02265		71.1	0.19393
	161.032	0.000251661	0.84194	0.02405	0.43604	0.01882		71.55	0.13167		161.03	0.000458258	0.65452	0.03857	0.75184	0.00801					161.032	0.000305505	0.75205	0.02359	0.4829	0.0118		71.55	0.15827		161.032	0.00046188	0.70821	0.04416	0.57148	0.01791		71.55	0.19572
	162.032	0.000251661	0.84776	0.03615	0.43898	0.02105		72	0.133		162.031	0.000208167	0.70508	0.05341	0.76188	0.00535					162.032	0.000305505	0.71442	0.02237	0.48554	0.0096		72	0.15981		162.032	0.00046188	0.69515	0.00882	0.57564	0.02022		72	0.1975
	163.032	0.000360555	0.82615	0.01742	0.44369	0.0136		72.45	0.13432		163.031	0.000208167	0.69868	0.01214	0.76657	0.00745					163.032	0.000305505	0.75438	0.02288	0.48474	0.00712		72.45	0.16136		163.032	0.00011547	0.69119	0.00327	0.5754	0.01618		72.45	0.19929
	164.032	0.000360555	0.85911	0.05829	0.44277	0.01538		72.9	0.13565		164.031	0.000208167	0.70092	0.00935	0.76372	0.00326					164.032	0.000305505	0.76193	0.0316	0.49145	0.00488		72.9	0.16291		164.032	0.00011547	0.69601	0.01283	0.58179	0.01927		72.9	0.20107
	165.033	0.000251661	0.81681	0.02838	0.44763	0.02454		73.35	0.13698		165.031	0.000378594	0.71965	0.03171	0.76876	0.01185					165.032	0.0004	0.74643	0.0208	0.49303	0.00699		73.35	0.16447		165.033	0.00046188	0.71635	0.01397	0.58955	0.01286		73.35	0.20286
	166.033	0.000251661	0.83646	0.01769	0.44614	0.01559		73.8	0.13831		166.031	0.000458258	0.70933	0.02448	0.76246	0.00985					166.033	0.000305505	0.76425	0.05148	0.4921	0.00699		73.8	0.16602		166.033	0.00046188	0.70361	0.00237	0.58435	0.01416		73.8	0.20465
	167.033	0.000251661	0.80783	0.04321	0.44786	0.01129		74.25	0.13965		167.032	0.000208167	0.70159	0.0216	0.77433	0.00367					167.033	0.000305505	0.75437	0.03507	0.50594	0.00628		74.25	0.16758		167.033	0.00046188	0.69703	0.03101	0.60009	0.02074		74.25	0.20644
	168.033	0.000251661	0.81152	0.05045	0.45259	0.01881		74.7	0.14099		168.032	0.000208167	0.73085	0.0739	0.76988	0.00316					168.033	0.000305505	0.73866	0.00592	0.50381	0.00467		74.7	0.16914		168.033	0.00011547	0.69641	0.00847	0.59214	0.01932		74.7	0.20823
	169.033	0.000360555	0.81759	0.05154	0.44929	0.01889		75.15	0.14233		169.032	0.000208167	0.69327	0.00774	0.77364	0.00381					169.033	0.000305505	0.74474	0.05017	0.5098	0.00963		75.15	0.17071		169.033	0.00011547	0.69339	0.01585	0.59556	0.02579		75.15	0.21002
	170.034	0.000251661	0.81438	0.01121	0.46306	0.01023		75.6	0.14368		170.032	0.000378594	0.7368	0.04484	0.77611	0.01121					170.033	0.0004	0.74731	0.03816	0.50015	0.00572		75.6	0.17228		170.034	0.00046188	0.71063	0.02591	0.5973	0.01512		75.6	0.21182
	171.034	0.000251661	0.82782	0.01908	0.46558	0.01256		76.05	0.14502		171.032	0.000378594	0.67634	0.01224	0.7757	0.00401					171.034	0.000305505	0.76877	0.03185	0.51036	0.00935		76.05	0.17385		171.034	0.00046188	0.72525	0.03199	0.60865	0.01754		76.05	0.21361
	172.034	0.000251661	0.8429	0.04992	0.46187	0.01648		76.5	0.14637		172.033	0.000208167	0.71922	0.02056	0.77754	0.01125					172.034	0.000305505	0.75902	0.04968	0.50393	0.00764		76.5	0.17542		172.034	0.00046188	0.72002	0.03527	0.611	0.02337		76.5	0.21541
	173.034	0.000360555	0.82282	0.02305	0.46167	0.02096		76.95	0.14773		173.033	0.000208167	0.72148	0.03274	0.77548	0.00737					173.034	0.000305505	0.75144	0.02521	0.51484	0.00518		76.95	0.17699		173.034	0.00046188	0.70605	0.02122	0.61348	0.00753		76.95	0.2172
	174.034	0.000360555	0.83688	0.05489	0.46961	0.01225		77.4	0.14908		174.033	0.000208167	0.69692	0.01657	0.76478	0.01056					174.034	0.000305505	0.78963	0.03189	0.51441	0.00823		77.4	0.17857		174.034	0.00011547	0.73789	0.0026	0.61282	0.0202		77.4	0.219
	175.035	0.000251661	0.87046	0.00727	0.47242	0.01823		77.85	0.15044		175.033	0.000208167	0.73866	0.03122	0.79047	0.01346					175.034	0.0004	0.74819	0.0392	0.52604	0.00453		77.85	0.18014		175.035	0.00046188	0.73286	0.0224	0.61349	0.01934		77.85	0.22079
	176.035	0.000251661	0.84512	0.02915	0.47854	0.01713		78.3	0.1518		176.033	0.000378594	0.69815	0.06028	0.77806	0.00261					176.035	0.000305505	0.80268	0.05862	0.52156	0.00687		78.3	0.18172		176.035	0.00046188	0.71368	0.04553	0.61724	0.02766		78.3	0.22259
	177.035	0.000251661	0.85381	0.02398	0.47328	0.01683		78.75	0.15316		177.034	0.000208167	0.74121	0.06149	0.77873	0.00519					177.035	0.000305505	0.78278	0.01308	0.53023	0.00468		78.75	0.1833		177.035	0.00046188	0.73531	0.01092	0.6297	0.02355		78.75	0.22439
	178.035	0.000251661	0.85332	0.04295	0.47305	0.01739		79.2	0.15452		178.034	0.000208167	0.7428	0.05687	0.78124	0.00162					178.035	0.000305505	0.77971	0.03478	0.52641	0.01072		79.2	0.18489		178.035	0.00046188	0.72422	0.02146	0.62221	0.02633		79.2	0.22619
	179.035	0.000360555	0.84365	0.03972	0.47811	0.01693		79.65	0.15589		179.034	0.000208167	0.74858	0.03834	0.78124	0.00392					179.035	0.000305505	0.74847	0.03359	0.53167	0.00662		79.65	0.18647		179.035	0.00011547	0.74873	0.03528	0.62776	0.02244		79.65	0.22798
	180.036	0.000251661	0.85408	0.05462	0.48819	0.01424		80.1	0.15726		180.034	0.000208167	0.74939	0.07254	0.7895	0.00469					180.035	0.0004	0.7758	0.03274	0.5372	0.00669		80.1	0.18806		180.036	0.00046188	0.71986	0.01626	0.62744	0.01626		80.1	0.22978
	181.036	0.000251661	0.83467	0.01613	0.48555	0.01957		80.55	0.15863		181.034	0.000378594	0.7687	0.06228	0.78408	0.00612					181.036	0.000305505	0.77335	0.04244	0.54122	0.00231		80.55	0.18965		181.036	0.00046188	0.73123	0.00612	0.63445	0.01454		80.55	0.23158
	182.036	0.000251661	0.84931	0.04559	0.48871	0.02291		81	0.16		182.034	0.000458258	0.71142	0.01212	0.78806	0.01178					182.036	0.000305505	0.77971	0.0431	0.53826	0.00595		81	0.19124		182.036	0.00046188	0.7399	0.01133	0.63402	0.01431		81	0.23338
	183.036	0.000360555	0.85605	0.03548	0.49541	0.01404		81.45	0.16138		183.035	0.000208167	0.75436	0.05166	0.79194	0.00654					183.036	0.000305505	0.76826	0.02803	0.54757	0.0079		81.45	0.19283		183.036	0.00011547	0.73888	0.01107	0.64054	0.01996		81.45	0.23518
	184.036	0.000360555	0.85488	0.04705	0.49333	0.01274		81.9	0.16275		184.035	0.000208167	0.71773	0.03321	0.79377	0.00818					184.036	0.000305505	0.76377	0.02123	0.54498	0.007		81.9	0.19442		184.036	0.00011547	0.73492	0.02223	0.64697	0.01502		81.9	0.23698
	185.037	0.000251661	0.84122	0.07011	0.49737	0.02112		82.35	0.16413		185.035	0.000208167	0.76898	0.05483	0.78722	0.00787					185.036	0.0004	0.80608	0.04499	0.55187	0.00698		82.35	0.19602		185.037	0.00046188	0.7195	0.02686	0.64449	0.02468		82.35	0.23878
	186.037	0.000251661	0.85361	0.02616	0.49422	0.0135		82.8	0.16551		186.035	0.000378594	0.71528	0.01196	0.79364	0.00958					186.037	0.000305505	0.79531	0.04435	0.55304	0.00451		82.8	0.19762		186.037	0.00046188	0.76768	0.02151	0.64366	0.01601		82.8	0.24058
	187.037	0.000251661	0.88342	0.04477	0.49822	0.0231		83.25	0.1669		187.035	0.000458258	0.75333	0.03623	0.79444	0.00134					187.037	0.000305505	0.8244	0.05338	0.54759	0.00766		83.25	0.19922		187.037	0.00046188	0.7608	0.00721	0.6428	0.01896		83.25	0.24238
	188.037	0.000251661	0.83195	0.01837	0.49995	0.02102		83.7	0.16828		188.036	0.000208167	0.7288	0.03852	0.79758	0.0059					188.037	0.000305505	0.78935	0.03716	0.553	0.01666		83.7	0.20081		188.037	0.00011547	0.74401	0.00844	0.64573	0.01562		83.7	0.24417
	189.037	0.000360555	0.88058	0.03445	0.50642	0.01421		84.15	0.16967		189.036	0.000208167	0.73787	0.0187	0.78943	0.00329					189.037	0.000305505	0.77343	0.03741	0.56061	0.00646		84.15	0.20242		189.037	0.00011547	0.74308	0.01347	0.65656	0.02651		84.15	0.24597
	190.037	0.000404145	0.8651	0.02115	0.50728	0.0214		84.6	0.17106		190.036	0.000208167	0.79263	0.04844	0.80289	0.00328					190.037	0.0004	0.80068	0.02825	0.55797	0.00685		84.6	0.20402		190.038	0.00046188	0.73568	0.01517	0.65501	0.01956		84.6	0.24777
	191.038	0.000251661	0.84647	0.04837	0.50848	0.01939		85.05	0.17245		191.036	0.000378594	0.75846	0.01055	0.79733	0.01083					191.038	0.000305505	0.79229	0.04488	0.56294	0.00153		85.05	0.20562		191.038	0.00046188	0.76273	0.055	0.65665	0.01618		85.05	0.24957
	192.038	0.000251661	0.86874	0.03468	0.51095	0.01948		85.5	0.17384		192.036	0.000378594	0.76574	0.02277	0.79932	0.00373					192.038	0.000305505	0.79122	0.03631	0.56548	0.00223		85.5	0.20723		192.038	0.00046188	0.7648	0.02525	0.66841	0.01982		85.5	0.25137
	193.038	0.000360555	0.86402	0.04391	0.51224	0.02141		85.95	0.17523		193.037	0.000208167	0.77192	0.07562	0.79872	0.01291					193.038	0.000305505	0.81637	0.04992	0.57368	0.01445		85.95	0.20884		193.038	0.00046188	0.75769	0.04323	0.66868	0.02724		85.95	0.25316
	194.038	0.000360555	0.90721	0.02572	0.51668	0.01357		86.4	0.17663		194.037	0.000208167	0.75612	0.04033	0.80262	0.0112					194.038	0.000305505	0.7763	0.0546	0.56975	0.01289		86.4	0.21044		194.038	0.00011547	0.76427	0.02973	0.66796	0.0273		86.4	0.25496
	195.039	0.000251661	0.83812	0.02074	0.51944	0.01461		86.85	0.17802		195.037	0.000208167	0.74811	0.01008	0.80469	0.00695					195.038	0.0004	0.80847	0.01437	0.58051	0.00378		86.85	0.21205		195.039	0.00046188	0.7407	0.02351	0.66808	0.01606		86.85	0.25676
	196.039	0.000251661	0.85788	0.01868	0.52613	0.01271		87.3	0.17942		196.037	0.000208167	0.78084	0.0673	0.80637	0.01254					196.039	0.000305505	0.81391	0.03655	0.57512	0.00645		87.3	0.21366		196.039	0.00046188	0.76228	0.0072	0.67053	0.02637		87.3	0.25855
	197.039	0.000251661	0.85866	0.04172	0.52017	0.01504		87.75	0.18083		197.037	0.000378594	0.75251	0.03309	0.8039	0.00419					197.039	0.000305505	0.8132	0.0238	0.58829	0.0052		87.75	0.21527		197.039	0.00046188	0.76644	0.01214	0.67015	0.01656		87.75	0.26035
	198.039	0.000251661	0.86551	0.06627	0.52648	0.02377		88.2	0.18223		198.038	0.000208167	0.74105	0.03558	0.80377	0.003					198.039	0.000305505	0.82654	0.0485	0.58295	0.01206		88.2	0.21689		198.039	0.00046188	0.77032	0.0396	0.67369	0.02007		88.2	0.26214
	199.039	0.000360555	0.8415	0.04421	0.52431	0.01772		88.65	0.18363		199.038	0.000208167	0.77601	0.03505	0.80878	0.00506					199.039	0.000305505	0.81025	0.02267	0.57883	0.00367		88.65	0.2185		199.039	0.00011547	0.74859	0.02488	0.67778	0.01893		88.65	0.26394
	200.04	0.000251661	0.8794	0.03804	0.52501	0.01347		89.1	0.18504		200.038	0.000208167	0.7684	0.02535	0.80891	0.00962					200.039	0.0004	0.79356	0.03109	0.58944	0.00917		89.1	0.22011		200.04	0.00046188	0.76523	0.06793	0.67726	0.01954		89.1	0.26573
	201.04	0.000251661	0.90138	0.03985	0.52856	0.01986		89.55	0.18644		201.038	0.000208167	0.75486	0.05646	0.80878	0.00599					201.04	0.000305505	0.78313	0.03885	0.59149	0.00838		89.55	0.22173		201.04	0.00046188	0.78167	0.00985	0.68003	0.0154		89.55	0.26752
	202.04	0.000251661	0.88964	0.03863	0.53442	0.01884		90	0.18785		202.038	0.000378594	0.75865	0.05414	0.81439	0.00992					202.04	0.000305505	0.82944	0.02341	0.59408	0.00974		90	0.22334		202.04	0.00046188	0.76348	0.01295	0.68766	0.02535		90	0.26931
	203.04	0.000251661	0.86929	0.03111	0.54009	0.01707		90.45	0.18926		203.038	0.000458258	0.75269	0.02285	0.81036	0.00417					203.04	0.000305505	0.8228	0.00874	0.59103	0.01154		90.45	0.22496		203.04	0.00011547	0.79515	0.02983	0.68371	0.01884		90.45	0.2711
	204.04	0.000360555	0.86122	0.06424	0.53898	0.02399		90.9	0.19067		204.039	0.000208167	0.75888	0.04204	0.81195	0.00786					204.04	0.000305505	0.82677	0.01277	0.59921	0.001		90.9	0.22658		204.04	0.00011547	0.76022	0.0059	0.68564	0.02042		90.9	0.2729
	205.04	0.000404145	0.8818	0.04742	0.54153	0.01523		91.35	0.19208		205.039	0.000208167	0.80377	0.04517	0.81886	0.00754					205.04	0.0004	0.83733	0.03668	0.59837	0.00471		91.35	0.2282		205.041	0.00046188	0.77017	0.02846	0.69005	0.01945		91.35	0.27469
	206.041	0.000251661	0.87086	0.04938	0.55036	0.01055		91.8	0.19349		206.039	0.000208167	0.77306	0.01793	0.8114	0.00577					206.041	0.000305505	0.82918	0.02643	0.60055	0.01391		91.8	0.22982		206.041	0.00046188	0.77865	0.02046	0.68956	0.01059		91.8	0.27647
	207.041	0.000251661	0.87601	0.02013	0.54514	0.01608		92.25	0.19491		207.039	0.000378594	0.78318	0.01581	0.81058	0.00523					207.041	0.000305505	0.80254	0.03014	0.60734	0.00587		92.25	0.23144		207.041	0.00046188	0.76157	0.00405	0.69681	0.01899		92.25	0.27826
	208.041	0.000251661	0.88297	0.0467	0.54461	0.0204		92.7	0.19632		208.039	0.000458258	0.79241	0.05099	0.81058	0.00476					208.041	0.000305505	0.79691	0.01731	0.60794	0.00856		92.7	0.23306		208.041	0.00011547	0.76981	0.0199	0.70214	0.01898		92.7	0.28005
	209.041	0.000360555	0.86265	0.0416	0.54422	0.01528		93.15	0.19774		209.04	0.000208167	0.76119	0.04869	0.81713	0.00899					209.041	0.000305505	0.82893	0.03606	0.61074	0.00519		93.15	0.23468		209.041	0.00011547	0.79691	0.01708	0.70538	0.02577		93.15	0.28183
	210.041	0.000360555	0.88204	0.07577	0.54332	0.01364		93.6	0.19916		210.04	0.000208167	0.78896	0.05149	0.82568	0.00656					210.041	0.0004	0.83213	0.04556	0.61047	0.01334		93.6	0.2363		210.042	0.00046188	0.77146	0.03571	0.70447	0.01889		93.6	0.28362
	211.042	0.000251661	0.83986	0.06186	0.55754	0.01858		94.05	0.20058		211.04	0.000208167	0.78083	0.03628	0.82358	0.00732					211.042	0.000305505	0.81247	0.03225	0.61838	0.01597		94.05	0.23792		211.042	0.00046188	0.78627	0.01179	0.70018	0.01094		94.05	0.2854
	212.042	0.000251661	0.88627	0.02556	0.55615	0.02718		94.5	0.202		212.04	0.000378594	0.74975	0.01906	0.81246	0.00141					212.042	0.000305505	0.82423	0.03255	0.61498	0.0091		94.5	0.23954		212.042	0.00046188	0.7806	0.03459	0.7033	0.0186		94.5	0.28718
	213.042	0.000251661	0.86373	0.05887	0.55117	0.01228		94.95	0.20342		213.04	0.000378594	0.78498	0.10359	0.82155	0.00383					213.042	0.000305505	0.82891	0.04033	0.61233	0.00432		94.95	0.24116		213.042	0.00046188	0.77688	0.00722	0.71003	0.01907		94.95	0.28896
	214.042	0.000360555	0.88438	0.00754	0.55339	0.01727		95.4	0.20484		214.041	0.000208167	0.81116	0.05365	0.81839	0.00523					214.042	0.000305505	0.81643	0.02626	0.62105	0.00729		95.4	0.24279		214.042	0.00011547	0.77417	0.01986	0.70453	0.0188		95.4	0.29074
	215.042	0.000602771	0.86155	0.04407	0.56072	0.01707		95.85	0.20626		215.041	0.000208167	0.76175	0.02236	0.82377	0.000656341					215.042	0.000305505	0.84721	0.02663	0.62132	0.01257		95.85	0.24441		215.043	0.00046188	0.7737	0.03579	0.70828	0.01825		95.85	0.29252
	216.043	0.000251661	0.89783	0.03872	0.56223	0.01209		96.3	0.20769		216.041	0.000208167	0.78158	0.02905	0.82409	0.00951					216.043	0.000305505	0.80886	0.02707	0.62133	0.00629		96.3	0.24604		216.043	0.00046188	0.769	0.00365	0.70949	0.01741		96.3	0.2943
	217.043	0.000251661	0.92132	0.02346	0.56125	0.02774		96.75	0.20911		217.041	0.000208167	0.78589	0.01265	0.82808	0.00214					217.043	0.000305505	0.84648	0.03425	0.63283	0.00733		96.75	0.24766		217.043	0.00046188	0.79126	0.02086	0.72148	0.01328		96.75	0.29607
	218.043	0.000251661	0.90824	0.02155	0.56409	0.02184		97.2	0.21054		218.041	0.000378594	0.77891	0.06394	0.82568	0.00872					218.043	0.000305505	0.84137	0.0373	0.63508	0.00933		97.2	0.24928		218.043	0.00046188	0.78017	0.00894	0.71549	0.01828		97.2	0.29785
	219.043	0.000360555	0.86553	0.0848	0.56775	0.01949		97.65	0.21196		219.042	0.000208167	0.78083	0.04515	0.82611	0.00526					219.043	0.000305505	0.84131	0.04077	0.63744	0.0157		97.65	0.25091		219.043	0.00011547	0.79422	0.01859	0.72274	0.01645		97.65	0.29962
	220.044	0.000251661	0.88507	0.0446	0.56855	0.01737		98.1	0.21339		220.042	0.000208167	0.79421	0.04141	0.83121	0.00941					220.043	0.0004	0.842	0.01462	0.63231	0.00246		98.1	0.25253		220.044	0.00046188	0.79993	0.01863	0.72017	0.0175		98.1	0.30139
	221.044	0.000251661	0.87014	0.02784	0.57182	0.0125		98.55	0.21482		221.042	0.000208167	0.80369	0.02832	0.83246	0.00372					221.043	0.0004	0.81396	0.01984	0.63551	0.01481		98.55	0.25416		221.044	0.00046188	0.76458	0.00767	0.72595	0.02386		98.55	0.30316
	222.044	0.000251661	0.88827	0.03261	0.56931	0.01768		99	0.21625		222.042	0.000208167	0.81243	0.08353	0.82509	0.0018					222.044	0.000305505	0.8342	0.03869	0.64018	0.00749		99	0.25578		222.044	0.00046188	0.81798	0.00251	0.7275	0.01576		99	0.30493
	223.044	0.000251661	0.86897	0.04482	0.57161	0.01651		99.45	0.21768		223.042	0.000378594	0.82068	0.04684	0.82472	0.00853					223.044	0.000305505	0.82851	0.02547	0.642	0.00806		99.45	0.25741		223.044	0.00011547	0.80114	0.03657	0.73431	0.01799		99.45	0.3067
	224.044	0.000360555	0.86583	0.07698	0.58051	0.01499		99.9	0.21911		224.042	0.000458258	0.78324	0.04557	0.83099	0.00822					224.044	0.000305505	0.82894	0.02463	0.64871	0.0077		99.9	0.25904		224.044	0.00011547	0.81158	0.00986	0.72954	0.02545		99.9	0.30846
	225.045	0.000251661	0.8899	0.05743	0.58126	0.01762		100.35	0.22054		225.043	0.000208167	0.81328	0.04514	0.83416	0.00647					225.044	0.0004	0.85688	0.04325	0.64406	0.01146		100.35	0.26066		225.045	0.00046188	0.8028	0.00906	0.73494	0.01696		100.35	0.31023
	226.045	0.000251661	0.88297	0.03912	0.58252	0.0179		100.8	0.22197		226.043	0.000208167	0.77355	0.02568	0.83319	0.00628					226.045	0.000305505	0.8497	0.03021	0.64933	0.01924		100.8	0.26229		226.045	0.00046188	0.78662	0.02198	0.73891	0.01101		100.8	0.31199
	227.045	0.000251661	0.91679	0.01535	0.59103	0.01634		101.25	0.2234		227.043	0.000208167	0.79512	0.01887	0.83082	0.00637					227.045	0.000305505	0.83356	0.02209	0.65088	0.00323		101.25	0.26391		227.045	0.00046188	0.81366	0.01067	0.742	0.01941		101.25	0.31375
	228.045	0.000251661	0.89432	0.04362	0.58336	0.00828		101.7	0.22484		228.043	0.000378594	0.80386	0.02776	0.83772	0.00699					228.045	0.000305505	0.82456	0.02625	0.64981	0.00796		101.7	0.26554		228.045	0.00011547	0.81525	0.01469	0.7335	0.0148		101.7	0.31551
	229.045	0.000360555	0.90308	0.0222	0.58816	0.00865		102.15	0.22627		229.043	0.000458258	0.77301	0.04254	0.83743	0.00509					229.045	0.000305505	0.85528	0.00687	0.64974	0.00585		102.15	0.26716		229.045	0.00011547	0.79906	0.01006	0.74554	0.01487		102.15	0.31727
	230.045	0.000404145	0.899	0.02796	0.58914	0.01015		102.6	0.22771		230.044	0.000208167	0.81631	0.03066	0.8354	0.01556					230.045	0.0004	0.8396	0.01197	0.65818	0.00474		102.6	0.26879		230.046	0.00046188	0.80294	0.02045	0.74376	0.0137		102.6	0.31903
	231.046	0.000251661	0.91191	0.06106	0.59242	0.01522		103.05	0.22914		231.044	0.000208167	0.79509	0.04016	0.83289	0.00743					231.046	0.000305505	0.85182	0.03222	0.65187	0.00481		103.05	0.27041		231.046	0.00046188	0.82513	0.02239	0.74588	0.01953		103.05	0.32078
	232.046	0.000251661	0.89339	0.04732	0.59052	0.02303		103.5	0.23058		232.044	0.000208167	0.78149	0.01639	0.83254	0.00626					232.046	0.000305505	0.84956	0.04021	0.6528	0.00364		103.5	0.27204		232.046	0.00046188	0.81873	0.02704	0.74926	0.01824		103.5	0.32253
	233.046	0.000251661	0.88285	0.00939	0.59977	0.02153		103.95	0.23201		233.044	0.000378594	0.78703	0.05166	0.84059	0.00772					233.046	0.000305505	0.8387	0.03784	0.658	0.01202		103.95	0.27366		233.046	0.00011547	0.8297	0.02929	0.74917	0.01796		103.95	0.32428
	234.046	0.000360555	0.88625	0.06093	0.5946	0.01267		104.4	0.23345		234.044	0.000378594	0.8146	0.02938	0.83831	0.00688					234.046	0.000305505	0.84025	0.00643	0.66484	0.00149		104.4	0.27529		234.046	0.00011547	0.80891	0.02756	0.7467	0.02572		104.4	0.32603
	235.046	0.000360555	0.8776	0.0505	0.59807	0.0135		104.85	0.23489		235.045	0.000208167	0.81117	0.07091	0.83714	0.00943					235.046	0.000305505	0.86874	0.04095	0.66119	0.01192		104.85	0.27691		235.047	0.00046188	0.81832	0.0531	0.75309	0.02369		104.85	0.32778
	236.047	0.000251661	0.90015	0.04854	0.60392	0.02285		105.3	0.23632		236.045	0.000208167	0.7922	0.04665	0.83648	0.00781					236.047	0.000305505	0.84052	0.03233	0.66747	0.00613		105.3	0.27853		236.047	0.00046188	0.81346	0.01996	0.75825	0.02426		105.3	0.32952
	237.047	0.000251661	0.8875	0.0577	0.59996	0.01714		105.75	0.23776		237.045	0.000208167	0.79168	0.02838	0.84215	0.00489					237.047	0.000305505	0.87169	0.02102	0.67091	0.00639		105.75	0.28015		237.047	0.00046188	0.81064	0.02549	0.75465	0.01564		105.75	0.33126
	238.047	0.000251661	0.9164	0.03641	0.60157	0.0292		106.2	0.2392		238.045	0.000208167	0.80233	0.01191	0.84041	0.00432					238.047	0.000305505	0.85781	0.04732	0.66632	0.01126		106.2	0.28178		238.047	0.00046188	0.82808	0.02481	0.75873	0.01936		106.2	0.333
	239.047	0.000360555	0.85419	0.04911	0.61088	0.01672		106.65	0.24064		239.045	0.000378594	0.83292	0.03536	0.8438	0.00259					239.047	0.000305505	0.85695	0.02752	0.67121	0.00424		106.65	0.2834		239.047	0.00011547	0.82156	0.00579	0.759	0.01298		106.65	0.33474
	240.047	0.000602771	0.91166	0.05398	0.60799	0.02294		107.1	0.24207		240.046	0.000208167	0.81156	0.0392	0.8431	0.00954					240.047	0.000305505	0.845	0.0255	0.67773	0.01061		107.1	0.28502		240.047	0.00011547	0.83901	0.02296	0.76476	0.0144		107.1	0.33648
	241.048	0.000251661	0.90019	0.01355	0.6071	0.01386		107.55	0.24351		241.046	0.000208167	0.80778	0.03235	0.84338	0.01255					241.047	0.0004	0.86092	0.01657	0.67822	0.00293		107.55	0.28664		241.048	0.00046188	0.81947	0.00269	0.76454	0.00828		107.55	0.33821
	242.048	0.000251661	0.90618	0.03988	0.60747	0.01639		108	0.24495		242.046	0.000208167	0.80403	0.0214	0.85132	0.00696					242.048	0.000305505	0.87479	0.04673	0.67736	0.0125		108	0.28827		242.048	0.00046188	0.80726	0.01386	0.76333	0.01662		108	0.33995
	243.048	0.000251661	0.89681	0.04695	0.61406	0.02314		108.45	0.24639		243.046	0.000208167	0.81903	0.02505	0.84718	0.00887					243.048	0.000305505	0.84787	0.02655	0.68463	0.00861		108.45	0.28989		243.048	0.00046188	0.83441	0.0113	0.76258	0.01789		108.45	0.34168
	244.048	0.000360555	0.88536	0.05662	0.61511	0.02555		108.9	0.24783		244.046	0.000378594	0.78791	0.01993	0.83973	0.00808					244.048	0.000305505	0.85347	0.04761	0.68062	0.00769		108.9	0.29151		244.048	0.00011547	0.81893	0.02227	0.76561	0.0127		108.9	0.34341
	245.049	0.000251661	0.92033	0.03606	0.62119	0.01471		109.35	0.24927		245.046	0.000458258	0.80857	0.04435	0.84567	0.01056					245.048	0.0004	0.85595	0.0329	0.68182	0.00937		109.35	0.29313		245.048	0.00011547	0.82146	0.03797	0.77121	0.01696		109.35	0.34513
	246.049	0.000251661	0.87223	0.03998	0.61284	0.01633		109.8	0.25071		246.047	0.000208167	0.81091	0.08125	0.85118	0.00826					246.048	0.0004	0.87117	0.04666	0.68605	0.01136		109.8	0.29474		246.049	0.00046188	0.83607	0.00189	0.77662	0.02481		109.8	0.34686
	247.049	0.000251661	0.88722	0.07275	0.61172	0.0302		110.25	0.25215		247.047	0.000208167	0.8064	0.03641	0.84281	0.0104					247.049	0.000305505	0.85766	0.02248	0.68517	0.00665		110.25	0.29636		247.049	0.00046188	0.83239	0.01475	0.76885	0.01164		110.25	0.34858
	248.049	0.000251661	0.86914	0.02777	0.61804	0.01926		110.7	0.25359		248.047	0.000208167	0.8132	0.0486	0.85408	0.00343					248.049	0.000305505	0.8535	0.023	0.69195	0.00211		110.7	0.29798		248.049	0.00046188	0.80755	0.03818	0.77544	0.01631		110.7	0.3503
	249.049	0.000360555	0.90947	0.02743	0.6208	0.01947		111.15	0.25503		249.047	0.000378594	0.77178	0.07079	0.84706	0.00294					249.049	0.000305505	0.86125	0.0225	0.69036	0.00565		111.15	0.2996		249.049	0.00011547	0.83822	0.038	0.77112	0.01796		111.15	0.35202
	250.049	0.000404145	0.90402	0.05448	0.62068	0.02414		111.6	0.25647		250.047	0.000458258	0.81284	0.03452	0.84941	0.00442					250.049	0.0004	0.86625	0.06593	0.69577	0.000823296		111.6	0.30121		250.05	0.00046188	0.82362	0.00431	0.76991	0.02399		111.6	0.35373
	251.05	0.000251661	0.92408	0.03274	0.62467	0.01549		112.05	0.25791		251.048	0.000208167	0.79039	0.03674	0.85556	0.01497					251.05	0.000305505	0.87745	0.04236	0.70001	0.00556		112.05	0.30283		251.05	0.00046188	0.86447	0.0045	0.77918	0.01809		112.05	0.35545
	252.05	0.000251661	0.88847	0.05447	0.63154	0.02232		112.5	0.25935		252.048	0.000208167	0.8661	0.03804	0.84493	0.00651					252.05	0.000305505	0.86159	0.03438	0.69265	0.01004		112.5	0.30444		252.05	0.00046188	0.8215	0.02001	0.78019	0.0147		112.5	0.35716
	253.05	0.000251661	0.89773	0.03049	0.62823	0.02035		112.95	0.26079		253.048	0.000208167	0.82445	0.05968	0.85248	0.01004					253.05	0.000305505	0.8576	0.03765	0.6919	0.01155		112.95	0.30606		253.05	0.00046188	0.83811	0.02806	0.7749	0.02112		112.95	0.35887
	254.05	0.000360555	0.91363	0.03916	0.62799	0.02553		113.4	0.26223		254.048	0.000378594	0.80963	0.02709	0.8491	0.00672					254.05	0.000305505	0.84646	0.00954	0.69621	0.0109		113.4	0.30767		254.05	0.00011547	0.8173	0.02797	0.77402	0.02257		113.4	0.36057
	255.05	0.000360555	0.87465	0.05121	0.632	0.01579		113.85	0.26367		255.048	0.000378594	0.85524	0.04688	0.8512	0.00128					255.05	0.000305505	0.88246	0.01494	0.69955	0.00476		113.85	0.30928		255.051	0.00046188	0.8765	0.0133	0.78411	0.02055		113.85	0.36228
	256.051	0.000251661	0.91739	0.0441	0.63326	0.0077		114.3	0.26511		256.049	0.000208167	0.80439	0.03638	0.84965	0.00705					256.051	0.000305505	0.86278	0.0294	0.70097	0.0104		114.3	0.31089		256.051	0.00046188	0.83498	0.01673	0.78196	0.02061		114.3	0.36398
	257.051	0.000251661	0.90073	0.06554	0.62915	0.02244		114.75	0.26655		257.049	0.000208167	0.79215	0.01848	0.85751	0.00902					257.051	0.000305505	0.87	0.03136	0.70204	0.00352		114.75	0.31251		257.051	0.00046188	0.85714	0.01479	0.78803	0.01211		114.75	0.36568
	258.051	0.000251661	0.91451	0.0182	0.64282	0.01556		115.2	0.26799		258.049	0.000208167	0.80439	0.03634	0.86511	0.00381					258.051	0.000305505	0.89332	0.01427	0.70566	0.01153		115.2	0.31411		258.051	0.00046188	0.84741	0.02175	0.78753	0.01606		115.2	0.36738
	259.051	0.000360555	0.91596	0.04752	0.65023	0.0151		115.65	0.26943		259.049	0.000378594	0.80884	0.05401	0.85838	0.00798					259.051	0.000305505	0.87025	0.03736	0.70534	0.00616		115.65	0.31572		259.051	0.00011547	0.82363	0.03047	0.79142	0.0174		115.65	0.36907
	260.051	0.000360555	0.93311	0.06762	0.6376	0.02181		116.1	0.27087		260.049	0.000378594	0.80689	0.02074	0.85534	0.00738					260.051	0.000305505	0.87589	0.03377	0.71242	0.00459		116.1	0.31733		260.051	0.00011547	0.84525	0.03418	0.78454	0.02032		116.1	0.37076
	261.052	0.000251661	0.90078	0.07376	0.64023	0.01778		116.55	0.27231		261.05	0.000208167	0.82202	0.07636	0.86453	0.00907					261.051	0.0004	0.87871	0.04184	0.71074	0.01208		116.55	0.31894		261.052	0.00046188	0.84688	0.01677	0.79048	0.01932		116.55	0.37245
	262.052	0.000251661	0.91878	0.01259	0.64339	0.02654		117	0.27374		262.05	0.000208167	0.80281	0.00383	0.85193	0.00731					262.052	0.000305505	0.86501	0.04853	0.7128	0.00965		117	0.32055		262.052	0.00046188	0.82906	0.03506	0.79607	0.01336		117	0.37414
	263.052	0.000251661	0.90321	0.05674	0.64686	0.01289		117.45	0.27518		263.05	0.000208167	0.80277	0.05023	0.85387	0.00603					263.052	0.000305505	0.88091	0.02674	0.71563	0.0055		117.45	0.32215		263.052	0.00046188	0.82822	0.01789	0.79299	0.00829		117.45	0.37582
	264.052	0.000360555	0.89282	0.03968	0.6502	0.01788		117.9	0.27662		264.05	0.000208167	0.78616	0.03965	0.85957	0.00514					264.052	0.000305505	0.87663	0.01379	0.72157	0.00538		117.9	0.32375		264.052	0.00011547	0.82776	0.00747	0.79838	0.01854		117.9	0.37751
	265.052	0.000404145	0.90364	0.02245	0.64985	0.01509		118.35	0.27806		265.05	0.000378594	0.79607	0.02328	0.86531	0.00619					265.052	0.0004	0.88727	0.02502	0.71657	0.01406		118.35	0.32536		265.052	0.00011547	0.86209	0.02396	0.79902	0.01946		118.35	0.37919
	266.053	0.000251661	0.90463	0.01886	0.6501	0.02148		118.8	0.2795		266.051	0.000208167	0.80227	0.0191	0.86391	0.00333					266.052	0.0004	0.89477	0.05396	0.72041	0.01433		118.8	0.32696		266.053	0.00046188	0.85128	0.02021	0.79169	0.02001		118.8	0.38086
	267.053	0.000251661	0.92836	0.00755	0.64816	0.02155		119.25	0.28093		267.051	0.000208167	0.85232	0.04585	0.8599	0.01103					267.053	0.000305505	0.87452	0.03448	0.71048	0.008		119.25	0.32856		267.053	0.00046188	0.87043	0.03627	0.80159	0.02026		119.25	0.38254
	268.053	0.000251661	0.89917	0.05639	0.65229	0.01783		119.7	0.28237		268.051	0.000208167	0.83396	0.05751	0.86332	0.00526					268.053	0.000305505	0.88596	0.01726	0.72107	0.00927		119.7	0.33016		268.053	0.00046188	0.85484	0.02227	0.80554	0.01952		119.7	0.38421
	269.053	0.000360555	0.89136	0.06634	0.65633	0.02211		120.15	0.28381		269.051	0.000208167	0.83156	0.06174	0.86378	0.01137					269.053	0.000305505	0.86955	0.03113	0.72315	0.00797		120.15	0.33176		269.053	0.00011547	0.85574	0.02603	0.80083	0.01605		120.15	0.38588
	270.053	0.000404145	0.90673	0.01013	0.65002	0.01949		120.6	0.28524		270.051	0.000378594	0.83936	0.02433	0.86371	0.00772					270.053	0.0004	0.86091	0.03262	0.73173	0.00938		120.6	0.33335		270.054	0.00046188	0.86894	0.0258	0.79789	0.02251		120.6	0.38755
	271.054	0.000251661	0.91043	0.07018	0.65578	0.02194		121.05	0.28668		271.051	0.000458258	0.86316	0.05898	0.86217	0.00173					271.054	0.000305505	0.89019	0.02199	0.73089	0.01214		121.05	0.33495		271.054	0.00046188	0.8236	0.02194	0.80757	0.01822		121.05	0.38921
	272.054	0.000251661	0.91301	0.03311	0.66089	0.01873		121.5	0.28812		272.052	0.000208167	0.84638	0.05747	0.85739	0.0092					272.054	0.000305505	0.87675	0.01868	0.73288	0.00443		121.5	0.33654		272.054	0.00046188	0.85759	0.0358	0.7959	0.00816		121.5	0.39087
	273.054	0.000251661	0.90153	0.03324	0.66214	0.02044		121.95	0.28955		273.052	0.000208167	0.82277	0.0055	0.86038	0.00296					273.054	0.000305505	0.8971	0.01946	0.73432	0.01174		121.95	0.33814		273.054	0.00046188	0.85885	0.03455	0.80819	0.01813		121.95	0.39253
	274.054	0.000360555	0.90504	0.04935	0.65731	0.02308		122.4	0.29098		274.052	0.000208167	0.87386	0.02358	0.86314	0.00294					274.054	0.000305505	0.88096	0.02042	0.72868	0.01139		122.4	0.33973		274.054	0.00011547	0.85338	0.02404	0.81229	0.0109		122.4	0.39419
	275.054	0.000360555	0.93984	0.05764	0.66062	0.0162		122.85	0.29242		275.052	0.000378594	0.84183	0.06964	0.86338	0.01261					275.054	0.000305505	0.87444	0.03388	0.73193	0.00787		122.85	0.34132		275.055	0.00046188	0.86464	0.04069	0.80634	0.01888		122.85	0.39584
	276.055	0.000251661	0.92267	0.03801	0.65975	0.01982		123.3	0.29385		276.052	0.000458258	0.85814	0.04417	0.86256	0.00416					276.055	0.000305505	0.91053	0.07145	0.73976	0.01098		123.3	0.34291		276.055	0.00046188	0.86631	0.01854	0.80563	0.02138		123.3	0.39749
	277.055	0.000251661	0.87071	0.05709	0.65987	0.0157		123.75	0.29529		277.053	0.000208167	0.8311	0.03542	0.85914	0.00366					277.055	0.000305505	0.87608	0.06122	0.73648	0.00745		123.75	0.3445		277.055	0.00046188	0.86365	0.04529	0.80697	0.01296		123.75	0.39914
	278.055	0.000251661	0.92828	0.02792	0.6706	0.01893		124.2	0.29672		278.053	0.000208167	0.83352	0.000960278	0.86948	0.00327					278.055	0.000305505	0.88621	0.03218	0.73481	0.00445		124.2	0.34608		278.055	0.00046188	0.88021	0.01519	0.80419	0.01662		124.2	0.40079
	279.055	0.000360555	0.90223	0.03965	0.66898	0.02178		124.65	0.29815		279.053	0.000208167	0.84437	0.03561	0.86439	0.00563					279.055	0.000305505	0.88735	0.03793	0.73571	0.00758		124.65	0.34767		279.055	0.00011547	0.85485	0.01018	0.81213	0.01492		124.65	0.40243
	280.055	0.000360555	0.91597	0.05525	0.6653	0.0167		125.1	0.29958		280.053	0.000378594	0.84052	0.0169	0.86854	0.00714					280.055	0.000305505	0.89686	0.05452	0.73755	0.00305		125.1	0.34925		280.055	0.00011547	0.85316	0.01664	0.81551	0.02066		125.1	0.40407
	281.056	0.000251661	0.89917	0.02225	0.67257	0.01585		125.55	0.30101		281.053	0.000378594	0.85124	0.06353	0.8678	0.00756					281.055	0.0004	0.89712	0.04512	0.74548	0.00806		125.55	0.35084		281.056	0.00046188	0.86693	0.02159	0.82397	0.00486		125.55	0.40571
	282.056	0.000251661	0.90857	0.03924	0.67214	0.02119		126	0.30244		282.054	0.000208167	0.84214	0.05102	0.8635	0.00105					282.056	0.000305505	0.87231	0.02251	0.74533	0.00604		126	0.35242		282.056	0.00046188	0.86694	0.01021	0.81887	0.01017		126	0.40734
	283.056	0.000251661	0.91492	0.05669	0.67477	0.02437		126.45	0.30387		283.054	0.000208167	0.82362	0.04932	0.86681	0.00567					283.056	0.000305505	0.8798	0.05152	0.74443	0.01015		126.45	0.354		283.056	0.00046188	0.86278	0.00985	0.82332	0.01455		126.45	0.40897
	284.056	0.000251661	0.89383	0.0374	0.67892	0.0235		126.9	0.3053		284.054	0.000208167	0.85333	0.04073	0.8659	0.0045					284.056	0.000305505	0.90447	0.04024	0.74565	0.00784		126.9	0.35558		284.056	0.00011547	0.85775	0.02005	0.82407	0.01444		126.9	0.4106
	285.056	0.000360555	0.9085	0.03332	0.68424	0.01856		127.35	0.30673		285.054	0.000208167	0.87917	0.0069	0.86605	0.00679					285.056	0.0004	0.89662	0.02139	0.7419	0.01713		127.35	0.35716		285.056	0.00011547	0.88859	0.00912	0.82075	0.0073		127.35	0.41223
	286.057	0.000251661	0.94478	0.02009	0.67463	0.01744		127.8	0.30816		286.054	0.000378594	0.86729	0.03989	0.87261	0.00394					286.056	0.0004	0.88846	0.02988	0.75047	0.01103		127.8	0.35873		286.057	0.00046188	0.88256	0.02506	0.81904	0.01636		127.8	0.41385
	287.057	0.000251661	0.90595	0.02158	0.67782	0.01909		128.25	0.30958		287.054	0.000556776	0.86276	0.02199	0.87102	0.00326					287.057	0.000305505	0.88874	0.07442	0.74976	0.0064		128.25	0.3603		287.057	0.00046188	0.86412	0.00711	0.82609	0.01684		128.25	0.41547
	288.057	0.000251661	0.91022	0.04544	0.68075	0.01959		128.7	0.31101		288.055	0.000208167	0.85907	0.04473	0.87193	0.00899					288.057	0.000305505	0.87819	0.02237	0.75288	0.00917		128.7	0.36188		288.057	0.00046188	0.88972	0.01649	0.82597	0.01301		128.7	0.41709
	289.057	0.000251661	0.92953	0.06545	0.67955	0.02015		129.15	0.31244		289.055	0.000208167	0.87374	0.03198	0.87313	0.00783					289.057	0.000305505	0.8882	0.03186	0.74907	0.00879		129.15	0.36345		289.057	0.00011547	0.89044	0.01069	0.83164	0.01723		129.15	0.4187
	290.057	0.000360555	0.93467	0.04766	0.68232	0.01302		129.6	0.31386		290.055	0.000208167	0.85274	0.04915	0.8705	0.00709					290.057	0.0004	0.90936	0.06674	0.75553	0.00572		129.6	0.36502		290.058	0.00046188	0.84652	0.01922	0.83244	0.01495		129.6	0.42031
	291.058	0.000251661	0.9291	0.01919	0.68209	0.01551		130.05	0.31528		291.055	0.000378594	0.84478	0.02766	0.86891	0.00935					291.057	0.0004	0.87425	0.01606	0.76168	0.00178		130.05	0.36658		291.058	0.00046188	0.85753	0.01389	0.8342	0.02148		130.05	0.42192
	292.058	0.000251661	0.91491	0.05974	0.68353	0.0217		130.5	0.31671		292.055	0.000458258	0.8349	0.03168	0.87823	0.00439					292.058	0.000305505	0.89782	0.03816	0.75787	0.00917		130.5	0.36815		292.058	0.00046188	0.86695	0.01386	0.83236	0.00997		130.5	0.42353
	293.058	0.000251661	0.9106	0.02866	0.68576	0.01577		130.95	0.31813		293.056	0.000208167	0.85166	0.0105	0.87595	0.00521					293.058	0.000305505	0.91351	0.04053	0.75821	0.01238		130.95	0.36972		293.058	0.00046188	0.88124	0.01506	0.83334	0.0192		130.95	0.42513
	294.058	0.000360555	0.96408	0.0576	0.69345	0.01603		131.4	0.31955		294.056	0.000208167	0.84663	0.03871	0.87501	0.00304					294.058	0.000305505	0.90001	0.04004	0.76068	0.00986		131.4	0.37128		294.058	0.00011547	0.87594	0.00984	0.83242	0.00993		131.4	0.42673
	295.058	0.000360555	0.92515	0.02206	0.68644	0.01846		131.85	0.32097		295.056	0.000208167	0.86584	0.01332	0.87786	0.01331					295.058	0.000305505	0.87754	0.02091	0.76346	0.00145		131.85	0.37284		295.059	0.00046188	0.85999	0.01704	0.83328	0.01252		131.85	0.42833
	296.059	0.000251661	0.92178	0.04537	0.69028	0.02108		132.3	0.32239		296.056	0.000378594	0.82828	0.04829	0.87529	0.00641					296.058	0.0004	0.87551	0.03182	0.77244	0.00676		132.3	0.3744		296.059	0.00046188	0.86114	0.00306	0.84184	0.01213		132.3	0.42993
	297.059	0.000251661	0.93411	0.04091	0.69229	0.02458		132.75	0.32381		297.056	0.000378594	0.86755	0.05287	0.87022	0.0102					297.059	0.000305505	0.90001	0.0353	0.76777	0.0054		132.75	0.37596		297.059	0.00046188	0.88313	0.01197	0.84295	0.01198		132.75	0.43152
	298.059	0.000251661	0.91502	0.00495	0.69626	0.02161		133.2	0.32523		298.057	0.000208167	0.86793	0.04323	0.87309	0.00301					298.059	0.000305505	0.89815	0.0565	0.75857	0.00833		133.2	0.37751		298.059	0.00046188	0.88577	0.02219	0.83973	0.01464		133.2	0.43311
	299.059	0.000360555	0.95928	0.03626	0.69545	0.02026		133.65	0.32665		299.057	0.000208167	0.84626	0.02631	0.87739	0.01144					299.059	0.000305505	0.89777	0.02833	0.76455	0.00707		133.65	0.37907		299.059	0.00011547	0.87284	0.01456	0.84008	0.00942		133.65	0.43469
	300.059	0.000360555	0.92942	0.04452	0.69838	0.01507		134.1	0.32806		300.057	0.000208167	0.84542	0.04246	0.87515	0.01363					300.059	0.000305505	0.9101	0.0517	0.77214	0.00615		134.1	0.38062		300.059	0.00052915	0.87477	0.01792	0.83627	0.01648		134.1	0.43627
	301.06	0.000251661	0.93856	0.06381	0.69832	0.02175		134.55	0.32948		301.057	0.000378594	0.87842	0.04224	0.88433	0.000164194					301.059	0.0004	0.89509	0.03487	0.76804	0.01061		134.55	0.38217		301.06	0.00046188	0.88322	0.01566	0.83312	0.01742		134.55	0.43785
	302.06	0.000251661	0.92515	0.04337	0.70389	0.01418		135	0.33089		302.057	0.000378594	0.86518	0.02937	0.87879	0.00479					302.06	0.000305505	0.89376	0.01699	0.76958	0.00695		135	0.38372		302.06	0.00046188	0.86053	0.02489	0.84051	0.01973		135	0.43943
	303.06	0.000251661	0.94547	0.02601	0.70025	0.03037		135.45	0.33231		303.058	0.000208167	0.83536	0.01186	0.88209	0.00967					303.06	0.000305505	0.89266	0.0391	0.77391	0.00197		135.45	0.38527		303.06	0.00046188	0.87087	0.01034	0.83645	0.01168		135.45	0.441
	304.06	0.000251661	0.92879	0.04152	0.70538	0.02079		135.9	0.33372		304.058	0.000208167	0.84384	0.02894	0.87751	0.01082					304.06	0.000305505	0.91712	0.038	0.77256	0.00633		135.9	0.38682		304.06	0.00011547	0.89194	0.01256	0.83186	0.01752		135.9	0.44257
	305.06	0.000360555	0.924	0.02786	0.70895	0.02258		136.35	0.33513		305.058	0.000208167	0.82727	0.0388	0.88404	0.00295					305.06	0.000305505	0.88433	0.02716	0.77354	0.00889		136.35	0.38836		305.06	0.00011547	0.86634	0.01008	0.83882	0.02001		136.35	0.44414
	306.061	0.000251661	0.92278	0.08126	0.70132	0.0245		136.8	0.33654		306.058	0.000208167	0.87072	0.01884	0.87441	0.01225					306.06	0.0004	0.91224	0.02667	0.78144	0.00355		136.8	0.3899		306.061	0.00046188	0.90345	0.03012	0.83824	0.01615		136.8	0.44571
	307.061	0.000251661	0.9323	0.05016	0.70872	0.0224		137.25	0.33795		307.058	0.000378594	0.8715	0.03058	0.87724	0.01076					307.061	0.000305505	0.89231	0.02828	0.78654	0.01314		137.25	0.39144		307.061	0.00046188	0.86809	0.01344	0.84589	0.01299		137.25	0.44727
	308.061	0.000251661	0.94542	0.0318	0.70329	0.0184		137.7	0.33936		308.058	0.000556776	0.87476	0.05222	0.88024	0.00582					308.061	0.000305505	0.8872	0.02495	0.77332	0.00667		137.7	0.39298		308.061	0.00046188	0.87951	0.01867	0.8476	0.0126		137.7	0.44883
	309.061	0.000251661	0.96402	0.03617	0.71167	0.00842		138.15	0.34077		309.059	0.000208167	0.88318	0.02562	0.8827	0.00485					309.061	0.000305505	0.8914	0.05914	0.77844	0.00389		138.15	0.39452		309.061	0.00011547	0.88906	0.03089	0.85231	0.00751		138.15	0.45038
	310.061	0.000360555	0.9119	0.06041	0.71067	0.01271		138.6	0.34218		310.059	0.000208167	0.86056	0.04425	0.87786	0.00432					310.061	0.000305505	0.90493	0.03044	0.77865	0.01342		138.6	0.39605		310.061	0.00011547	0.91555	0.03541	0.85829	0.01227		138.6	0.45193
	311.062	0.000251661	0.93307	0.02098	0.70769	0.02294		139.05	0.34358		311.059	0.000208167	0.87056	0.03679	0.87973	0.01258					311.061	0.0004	0.90872	0.03657	0.7796	0.00582		139.05	0.39759		311.062	0.00046188	0.87547	0.0179	0.85368	0.02327		139.05	0.45348
	312.062	0.000251661	0.88357	0.05712	0.70736	0.02996		139.5	0.34499		312.059	0.000378594	0.863	0.05511	0.88548	0.00767					312.062	0.000305505	0.90306	0.04422	0.78581	0.01618		139.5	0.39912		312.062	0.00046188	0.87656	0.01049	0.85005	0.0116		139.5	0.45503
	313.062	0.000251661	0.9484	0.03073	0.71145	0.01528		139.95	0.34639		313.059	0.000458258	0.8341	0.0284	0.88625	0.01022					313.062	0.000305505	0.8964	0.0346	0.78671	0.01074		139.95	0.40065		313.062	0.00046188	0.88841	0.01628	0.86109	0.02163		139.95	0.45657
	314.062	0.000360555	0.94212	0.06167	0.71389	0.01372		140.4	0.34779		314.06	0.000208167	0.85825	0.04517	0.87986	0.00886					314.062	0.000305505	0.86857	0.00366	0.78845	0.01296		140.4	0.40218		314.062	0.00011547	0.88251	0.0306	0.84804	0.01018		140.4	0.45811
	315.062	0.000360555	0.9302	0.04642	0.71585	0.02074		140.85	0.34919		315.06	0.000208167	0.86716	0.00541	0.8857	0.00447					315.062	0.000305505	0.91343	0.03749	0.78223	0.00916		140.85	0.4037		315.062	0.00011547	0.87759	0.02803	0.85174	0.01138		140.85	0.45965
	316.063	0.000251661	0.89107	0.06972	0.71521	0.01832		141.3	0.35059		316.06	0.000208167	0.87018	0.07692	0.88913	0.01394					316.062	0.0004	0.93244	0.04873	0.78697	0.00757		141.3	0.40523		316.063	0.00046188	0.8684	0.02565	0.86034	0.01527		141.3	0.46118
	317.063	0.000251661	0.97041	0.0342	0.71648	0.0171		141.75	0.35199		317.06	0.000378594	0.84758	0.02708	0.88041	0.00517					317.063	0.000305505	0.90946	0.03571	0.78764	0.01205		141.75	0.40675		317.063	0.00046188	0.90559	0.02045	0.85649	0.01002		141.75	0.46271
	318.063	0.000251661	0.92257	0.0952	0.72113	0.00844		142.2	0.35339		318.06	0.000378594	0.91935	0.07492	0.8825	0.00156					318.063	0.000305505	0.91673	0.03989	0.79339	0.0052		142.2	0.40827		318.063	0.00046188	0.89524	0.01375	0.8498	0.01785		142.2	0.46424
	319.063	0.000360555	0.91944	0.06359	0.71488	0.01201		142.65	0.35479		319.061	0.000208167	0.90204	0.06667	0.89075	0.01					319.063	0.000305505	0.91047	0.04858	0.79049	0.01131		142.65	0.40978		319.063	0.00011547	0.87062	0.00409	0.85553	0.02659		142.65	0.46577
	320.063	0.000360555	0.91841	0.01979	0.71754	0.01903		143.1	0.35618		320.061	0.000208167	0.83196	0.0399	0.88673	0.00317					320.063	0.000305505	0.89935	0.02612	0.79082	0.00814		143.1	0.4113		320.063	0.00011547	0.89407	0.02251	0.85735	0.01837		143.1	0.46729
	321.064	0.000251661	0.9183	0.06189	0.7192	0.01415		143.55	0.35758		321.061	0.000208167	0.89161	0.02515	0.87765	0.00379					321.063	0.0004	0.9211	0.05328	0.79452	0.00847		143.55	0.41281		321.064	0.00046188	0.89466	0.02742	0.86027	0.00855		143.55	0.46881
	322.064	0.000251661	0.92865	0.07662	0.72415	0.01627		144	0.35897		322.061	0.000378594	0.85056	0.05103	0.88958	0.003					322.064	0.000305505	0.90137	0.04144	0.79888	0.00592		144	0.41432		322.064	0.00046188	0.89484	0.01808	0.85556	0.01587		144	0.47032
	323.064	0.000251661	0.94651	0.01506	0.71885	0.01777		144.45	0.36036		323.061	0.000378594	0.85984	0.00437	0.89606	0.01037					323.064	0.000305505	0.92302	0.0308	0.80045	0.00691		144.45	0.41583		323.064	0.00046188	0.90819	0.06097	0.86106	0.01051		144.45	0.47184
	324.064	0.000251661	0.95742	0.01717	0.7146	0.02781		144.9	0.36175		324.062	0.000208167	0.88893	0.01574	0.88866	0.00883					324.064	0.000305505	0.93235	0.04151	0.80282	0.0102		144.9	0.41734		324.064	0.00046188	0.9063	0.02129	0.85788	0.01639		144.9	0.47334
	325.064	0.000360555	0.97415	0.03882	0.72156	0.02148		145.35	0.36314		325.062	0.000208167	0.86439	0.02525	0.89165	0.00729					325.064	0.000305505	0.89862	0.01121	0.79712	0.00839		145.35	0.41885		325.064	0.00011547	0.88055	0.03313	0.85686	0.00904		145.35	0.47485
	326.065	0.000251661	0.96105	0.07373	0.72288	0.00889		145.8	0.36453		326.062	0.000208167	0.8439	0.04328	0.88925	0.000833475					326.064	0.0004	0.93268	0.04258	0.79654	0.01518		145.8	0.42035		326.065	0.00046188	0.88106	0.01621	0.85996	0.01838		145.8	0.47635
	327.065	0.000251661	0.96111	0.01888	0.72108	0.01635		146.25	0.36592		327.062	0.000208167	0.87629	0.02798	0.89413	0.00782					327.065	0.000305505	0.9246	0.01505	0.80068	0.00972		146.25	0.42185		327.065	0.00046188	0.87232	0.02748	0.8676	0.01163		146.25	0.47785
	328.065	0.000251661	0.91854	0.06104	0.72684	0.01451		146.7	0.3673		328.062	0.000378594	0.90973	0.03998	0.88273	0.00666					328.065	0.000305505	0.9072	0.01941	0.80947	0.00429		146.7	0.42335		328.065	0.00046188	0.88778	0.01379	0.86446	0.01955		146.7	0.47935
	329.065	0.000251661	0.93199	0.09285	0.7352	0.01884		147.15	0.36869		329.062	0.000556776	0.88329	0.03717	0.88812	0.00673					329.065	0.000305505	0.90799	0.03613	0.80768	0.00487		147.15	0.42485		329.065	0.00046188	0.91794	0.02185	0.86043	0.01154		147.15	0.48084
	330.065	0.000360555	0.96052	0.05079	0.72883	0.00948		147.6	0.37007		330.063	0.000208167	0.86397	0.04002	0.88939	0.00689					330.065	0.000305505	0.90758	0.01306	0.79993	0.00888		147.6	0.42634		330.065	0.00011547	0.90179	0.00922	0.85668	0.01194		147.6	0.48233
	331.066	0.000251661	0.90896	0.03954	0.73149	0.01734		148.05	0.37145		331.063	0.000208167	0.88154	0.01667	0.8935	0.00266					331.065	0.0004	0.92453	0.00502	0.81131	0.00128		148.05	0.42784		331.066	0.00046188	0.91032	0.0258	0.86636	0.01842		148.05	0.48382
	332.066	0.000251661	0.95515	0.02148	0.73385	0.01136		148.5	0.37283		332.063	0.000208167	0.85504	0.0579	0.89145	0.00703					332.066	0.000305505	0.93632	0.043	0.80939	0.00657		148.5	0.42933		332.066	0.00046188	0.92399	0.01915	0.86395	0.01572		148.5	0.4853
	333.066	0.000251661	0.95548	0.02335	0.73902	0.01119		148.95	0.37421		333.063	0.000208167	0.85191	0.02323	0.89526	0.00577					333.066	0.000305505	0.92314	0.01811	0.80793	0.00421		148.95	0.43082		333.066	0.00046188	0.90447	0.00824	0.86479	0.02389		148.95	0.48678
	334.066	0.000360555	0.94869	0.06101	0.73899	0.01635		149.4	0.37559		334.063	0.000458258	0.8618	0.02905	0.88431	0.01175					334.066	0.000305505	0.9133	0.03413	0.80909	0.00244		149.4	0.4323		334.066	0.00011547	0.91474	0.03642	0.87076	0.01596		149.4	0.48826
	335.066	0.000360555	0.96475	0.03251	0.73461	0.01517		149.85	0.37696		335.064	0.000208167	0.90557	0.03358	0.89501	0.00713					335.066	0.000305505	0.89925	0.01467	0.80546	0.00397		149.85	0.43378		335.066	0.00011547	0.90428	0.01906	0.8657	0.01118		149.85	0.48973
	336.066	0.000404145	0.91004	0.01391	0.73561	0.01284		150.3	0.37834		336.064	0.000208167	0.88804	0.05071	0.89286	0.00766					336.066	0.0004	0.91947	0.05286	0.81494	0.01384		150.3	0.43527		336.067	0.00046188	0.92165	0.01252	0.86346	0.01775		150.3	0.49121
	337.067	0.000251661	0.95158	0.04113	0.73544	0.02031		150.75	0.37971		337.064	0.000208167	0.88459	0.08545	0.89298	0.00292					337.067	0.000305505	0.91729	0.06338	0.81394	0.00868		150.75	0.43675		337.067	0.00046188	0.9089	0.02336	0.86603	0.01624		150.75	0.49267
	338.067	0.000251661	0.94151	0.02758	0.74646	0.00992		151.2	0.38109		338.064	0.000208167	0.85671	0.01342	0.88693	0.00952					338.067	0.000305505	0.93536	0.02235	0.81373	0.00811		151.2	0.43822		338.067	0.00046188	0.88262	0.03982	0.87459	0.00908		151.2	0.49414
	339.067	0.000360555	0.94263	0.05356	0.74054	0.00897		151.65	0.38246		339.064	0.000378594	0.88738	0.0205	0.88995	0.00471					339.067	0.000305505	0.92055	0.02983	0.81907	0.00926		151.65	0.4397		339.067	0.00011547	0.90958	0.01943	0.86806	0.01254		151.65	0.4956
	340.067	0.000360555	0.95153	0.05414	0.74243	0.01731		152.1	0.38383		340.065	0.000208167	0.86736	0.03229	0.89162	0.00516					340.067	0.000305505	0.92648	0.02009	0.81689	0.00498		152.1	0.44117		340.067	0.00011547	0.90962	0.02076	0.87157	0.01		152.1	0.49706
	341.067	0.000404145	0.93764	0.04929	0.74267	0.02545		152.55	0.38519		341.065	0.000208167	0.84796	0.04589	0.89329	0.00707					341.067	0.0004	0.94681	0.05314	0.81931	0.00548		152.55	0.44265		341.068	0.00046188	0.90664	0.02507	0.87224	0.01241		152.55	0.49851
	342.068	0.000251661	0.94222	0.03919	0.74471	0.01889		153	0.38656		342.065	0.000208167	0.87733	0.05151	0.89611	0.01048					342.068	0.000305505	0.91328	0.01143	0.8211	0.00422		153	0.44411		342.068	0.00046188	0.89169	0.00763	0.8715	0.0092		153	0.49996
	343.068	0.000251661	0.97386	0.0388	0.74666	0.01803		153.45	0.38793		343.065	0.000208167	0.87849	0.05313	0.89806	0.01143					343.068	0.000305505	0.91867	0.03735	0.82349	0.0102		153.45	0.44558		343.068	0.00046188	0.91837	0.02921	0.86649	0.01066		153.45	0.50141
	344.068	0.000360555	0.9321	0.02809	0.75199	0.01848		153.9	0.38929		344.065	0.000378594	0.87636	0.03486	0.89941	0.00331					344.068	0.000305505	0.9088	0.02402	0.82049	0.00543		153.9	0.44705		344.068	0.00046188	0.89339	0.02146	0.86943	0.01576		153.9	0.50286
	345.068	0.000360555	0.9243	0.0435	0.74937	0.02219		154.35	0.39065		345.065	0.000458258	0.89029	0.0105	0.89111	0.00778					345.068	0.000305505	0.92396	0.05351	0.8203	0.01026		154.35	0.44851		345.068	0.00011547	0.9074	0.03504	0.88066	0.01728		154.35	0.5043
	346.069	0.000251661	0.93618	0.03772	0.74648	0.01366		154.8	0.39201		346.066	0.000208167	0.8633	0.00657	0.90237	0.00253					346.068	0.0004	0.92292	0.04951	0.82759	0.00584		154.8	0.44997		346.069	0.00046188	0.91614	0.01135	0.87533	0.00391		154.8	0.50574
	347.069	0.000251661	0.96304	0.03319	0.74536	0.02201		155.25	0.39337		347.066	0.000208167	0.86726	0.01169	0.90098	0.00711					347.069	0.000305505	0.90357	0.04435	0.82495	0.00468		155.25	0.45142		347.069	0.00046188	0.92369	0.02928	0.87459	0.02587		155.25	0.50717
	348.069	0.000251661	0.93467	0.04946	0.75433	0.00816		155.7	0.39473		348.066	0.000208167	0.86612	0.0351	0.90311	0.00273					348.069	0.000305505	0.93767	0.02996	0.83014	0.00511		155.7	0.45288		348.069	0.00046188	0.91101	0.03316	0.88373	0.01754		155.7	0.50861
	349.069	0.000251661	0.94128	0.04844	0.75476	0.01167		156.15	0.39609		349.066	0.000378594	0.90609	0.04693	0.88986	0.00808					349.069	0.000305505	0.89878	0.04504	0.82542	0.00893		156.15	0.45433		349.069	0.00046188	0.90414	0.00576	0.88042	0.01417		156.15	0.51004
	350.069	0.000360555	0.90561	0.04215	0.7525	0.01253		156.6	0.39744		350.066	0.000556776	0.88209	0.03592	0.90059	0.00857					350.069	0.000305505	0.93667	0.03866	0.8323	0.00945		156.6	0.45578		350.069	0.00011547	0.90372	0.02729	0.88374	0.01311		156.6	0.51146
	351.07	0.000251661	0.91228	0.0605	0.75332	0.01743		157.05	0.39879		351.067	0.000208167	0.88277	0.02606	0.89477	0.00106					351.069	0.0004	0.92188	0.02194	0.82667	0.01063		157.05	0.45723		351.07	0.00046188	0.90383	0.02487	0.87537	0.01111		157.05	0.51288
	352.07	0.000251661	0.93241	0.01605	0.75313	0.0148		157.5	0.40014		352.067	0.000208167	0.90677	0.01028	0.90213	0.00157					352.07	0.000305505	0.91853	0.05227	0.82869	0.00615		157.5	0.45868		352.07	0.00046188	0.89894	0.00507	0.87779	0.01297		157.5	0.5143
	353.07	0.000251661	0.94939	0.07156	0.75991	0.01506		157.95	0.40149		353.067	0.000208167	0.88375	0.01068	0.90407	0.00683					353.07	0.000305505	0.911	0.02753	0.8305	0.01147		157.95	0.46012		353.07	0.00046188	0.89678	0.02452	0.88468	0.00871		157.95	0.51572
	354.07	0.000251661	0.93206	0.04581	0.7524	0.0198		158.4	0.40284		354.067	0.000208167	0.86328	0.02243	0.89544	0.0036					354.07	0.000305505	0.90681	0.05029	0.83137	0.01076		158.4	0.46156		354.07	0.00011547	0.88586	0.01166	0.8791	0.01313		158.4	0.51713
	355.07	0.000360555	0.94269	0.06204	0.75679	0.02149		158.85	0.40419		355.067	0.000378594	0.8869	0.02507	0.89869	0.00668					355.07	0.000305505	0.91278	0.0188	0.83521	0.00903		158.85	0.463		355.07	0.00011547	0.89759	0.01723	0.87747	0.00962		158.85	0.51854
	356.071	0.000251661	0.96555	0.03997	0.7705	0.0157		159.3	0.40554		356.068	0.000208167	0.87037	0.01246	0.90464	0.0099					356.07	0.0004	0.92774	0.02922	0.8368	0.00953		159.3	0.46444		356.071	0.00046188	0.9244	0.02856	0.88781	0.01315		159.3	0.51995
	357.071	0.000251661	0.91791	0.01875	0.76415	0.02162		159.75	0.40688		357.068	0.000208167	0.86674	0.0147	0.90815	0.00799					357.071	0.000305505	0.93246	0.0365	0.83681	0.00781		159.75	0.46587		357.071	0.00046188	0.91818	0.01066	0.88174	0.01029		159.75	0.52135
	358.071	0.000251661	0.89808	0.03106	0.76175	0.0063		160.2	0.40822		358.068	0.000208167	0.88907	0.01191	0.90015	0.00351					358.071	0.000305505	0.90936	0.0414	0.83809	0.01224		160.2	0.46731		358.071	0.00046188	0.91689	0.03295	0.88237	0.00919		160.2	0.52275
	359.071	0.000251661	0.947	0.04032	0.7597	0.02719		160.65	0.40956		359.068	0.000208167	0.88365	0.01701	0.90739	0.00244					359.071	0.000305505	0.9245	0.0436	0.83728	0.01175		160.65	0.46874		359.071	0.00046188	0.89553	0.03055	0.88054	0.00771		160.65	0.52415
	360.071	0.000360555	0.97798	0.03264	0.76375	0.02091		161.1	0.4109		360.068	0.000378594	0.87286	0.03086	0.8929	0.00749					360.071	0.000305505	0.94211	0.02095	0.83521	0.01195		161.1	0.47016		360.071	0.00011547	0.9178	0.02544	0.88836	0.0166		161.1	0.52554
	361.071	0.000404145	0.97541	0.02987	0.76087	0.01389		161.55	0.41224		361.069	0.000208167	0.8629	0.04557	0.89922	0.00589					361.071	0.0004	0.92914	0.03831	0.83716	0.00902		161.55	0.47159		361.072	0.00046188	0.91393	0.03878	0.87968	0.00501		161.55	0.52693
	362.072	0.000251661	0.93789	0.05402	0.76528	0.01191		162	0.41358		362.069	0.000208167	0.89772	0.02132	0.89686	0.00469					362.072	0.000305505	0.94585	0.04431	0.83478	0.00665		162	0.47301		362.072	0.00046188	0.90528	0.01559	0.8901	0.00458		162	0.52832
	363.072	0.000251661	0.93604	0.0201	0.76439	0.02058		162.45	0.41491		363.069	0.000208167	0.89848	0.03719	0.90536	0.00647					363.072	0.000305505	0.92294	0.04295	0.83359	0.01536		162.45	0.47443		363.072	0.00046188	0.89814	0.00671	0.88822	0.01443		162.45	0.52971
	364.072	0.000251661	0.92409	0.03447	0.76764	0.02343		162.9	0.41624		364.069	0.000208167	0.87812	0.01855	0.90584	0.00908					364.072	0.000305505	0.95725	0.01405	0.85147	0.00663		162.9	0.47585		364.072	0.00011547	0.90455	0.03939	0.88758	0.00634		162.9	0.53109
	365.072	0.000360555	0.9328	0.05328	0.77065	0.01122		163.35	0.41758		365.069	0.000378594	0.88106	0.04771	0.90501	0.00199					365.072	0.000305505	0.91498	0.0487	0.84175	0.00336		163.35	0.47726		365.072	0.00011547	0.91536	0.02915	0.88211	0.0125		163.35	0.53246
	366.072	0.000360555	0.94241	0.02592	0.76663	0.01989		163.8	0.41891		366.069	0.000458258	0.92472	0.03658	0.90043	0.000100991					366.072	0.0004	0.94274	0.02945	0.83826	0.01192		163.8	0.47868		366.073	0.00046188	0.92883	0.04621	0.89068	0.01749		163.8	0.53384
	367.073	0.000251661	0.90374	0.04299	0.77127	0.01847		164.25	0.42023		367.07	0.000208167	0.88532	0.04516	0.9021	0.00558					367.073	0.000305505	0.90419	0.04689	0.84756	0.01134		164.25	0.48009		367.073	0.00046188	0.9032	0.03251	0.89342	0.0087		164.25	0.53521
	368.073	0.000251661	0.93413	0.0592	0.7734	0.01608		164.7	0.42156		368.07	0.000208167	0.86734	0.05522	0.90807	0.0059					368.073	0.000305505	0.93713	0.02345	0.84579	0.00627		164.7	0.48149		368.073	0.00046188	0.93306	0.00998	0.89451	0.01097		164.7	0.53658
	369.073	0.000251661	0.93543	0.03984	0.77517	0.0177		165.15	0.42288		369.07	0.000208167	0.89432	0.04681	0.91227	0.00166					369.073	0.000305505	0.90918	0.01591	0.84617	0.00792		165.15	0.4829		369.073	0.00046188	0.916	0.03785	0.88939	0.00821		165.15	0.53794
	370.073	0.000360555	0.95744	0.04825	0.77075	0.0186		165.6	0.42421		370.07	0.000378594	0.87882	0.03114	0.90261	0.00638					370.073	0.000305505	0.91202	0.03388	0.84743	0.00772		165.6	0.4843		370.073	0.00011547	0.91075	0.022	0.89367	0.01928		165.6	0.5393
	371.073	0.000602771	0.92971	0.0242	0.76403	0.00653		166.05	0.42553		371.07	0.000556776	0.9107	0.01754	0.90194	0.00758					371.073	0.000305505	0.92342	0.02068	0.84681	0.00197		166.05	0.4857		371.074	0.00046188	0.93574	0.02104	0.89297	0.01169		166.05	0.54066
	372.074	0.000251661	0.95133	0.0087	0.7713	0.01137		166.5	0.42685		372.071	0.000208167	0.87114	0.03193	0.9033	0.00397					372.074	0.000305505	0.92009	0.03361	0.85235	0.00488		166.5	0.4871		372.074	0.00046188	0.90522	0.04683	0.89516	0.01272		166.5	0.54202
	373.074	0.000251661	0.92417	0.03269	0.77934	0.02215		166.95	0.42817		373.071	0.000208167	0.91051	0.05861	0.90869	0.00666					373.074	0.000305505	0.92988	0.02519	0.84219	0.00261		166.95	0.4885		373.074	0.00046188	0.91192	0.02708	0.90101	0.01734		166.95	0.54337
	374.074	0.000251661	0.93763	0.04575	0.77309	0.02317		167.4	0.42948		374.071	0.000208167	0.9142	0.02288	0.90245	0.00672					374.074	0.000305505	0.9297	0.03867	0.84773	0.01409		167.4	0.48989		374.074	0.00011547	0.90564	0.0254	0.89619	0.01346		167.4	0.54471
	375.074	0.000360555	0.94753	0.01687	0.77623	0.0144		167.85	0.4308		375.071	0.000208167	0.88519	0.01036	0.9075	0.00965					375.074	0.000305505	0.93185	0.02482	0.85258	0.00276		167.85	0.49128		375.074	0.00011547	0.9273	0.0148	0.90004	0.00902		167.85	0.54606
	376.075	0.000251661	0.94396	0.0558	0.77631	0.01675		168.3	0.43211		376.071	0.000378594	0.90786	0.0512	0.90842	0.00953					376.074	0.0004	0.90648	0.04614	0.85217	0.00845		168.3	0.49267		376.075	0.00046188	0.91405	0.03229	0.90064	0.00215		168.3	0.5474
	377.075	0.000251661	0.95158	0.02913	0.77949	0.00729		168.75	0.43342		377.072	0.000208167	0.90495	0.02756	0.90604	0.00703					377.074	0.0004	0.93417	0.02533	0.85448	0.00927		168.75	0.49406		377.075	0.00046188	0.91131	0.04779	0.90077	0.00862		168.75	0.54874
	378.075	0.000251661	0.94298	0.01713	0.77883	0.02374		169.2	0.43473		378.072	0.000208167	0.89221	0.03543	0.90701	0.00318					378.075	0.000305505	0.93039	0.01661	0.84833	0.01463		169.2	0.49544		378.075	0.00046188	0.9189	0.04701	0.89403	0.00989		169.2	0.55008
	379.075	0.000251661	0.94695	0.06501	0.78195	0.01155		169.65	0.43604		379.072	0.000208167	0.87332	0.02383	0.91141	0.00215					379.075	0.000305505	0.92512	0.03507	0.85499	0.01309		169.65	0.49682		379.075	0.00011547	0.91417	0.01238	0.89622	0.00936		169.65	0.55141
	380.075	0.000360555	0.95658	0.03151	0.78514	0.01753		170.1	0.43734		380.072	0.000208167	0.89108	0.03725	0.90999	0.00648					380.075	0.000305505	0.91998	0.03547	0.85721	0.00818		170.1	0.4982		380.075	0.00011547	0.91799	0.00568	0.89947	0.01126		170.1	0.55274
	381.075	0.000404145	0.94767	0.04724	0.78205	0.02067		170.55	0.43865		381.072	0.000378594	0.86362	0.03171	0.90867	0.00664					381.075	0.0004	0.92937	0.00589	0.85769	0.00954		170.55	0.49957		381.076	0.00046188	0.92364	0.03849	0.89923	0.01585		170.55	0.55406
	382.076	0.000251661	0.92041	0.03798	0.77871	0.01993		171	0.43995		382.072	0.000458258	0.90063	0.01755	0.91533	0.0022					382.076	0.000305505	0.93969	0.03367	0.85304	0.00656		171	0.50095		382.076	0.00046188	0.92113	0.02586	0.89542	0.02041		171	0.55539
	383.076	0.000251661	0.96194	0.01467	0.78085	0.02107		171.45	0.44125		383.073	0.000208167	0.90892	0.04139	0.9108	0.00786					383.076	0.000305505	0.89399	0.04632	0.85858	0.00722		171.45	0.50232		383.076	0.00046188	0.92078	0.02447	0.90086	0.00755		171.45	0.5567
	384.076	0.000251661	0.95575	0.04611	0.77884	0.02265		171.9	0.44255		384.073	0.000208167	0.90419	0.08157	0.90836	0.00787					384.076	0.000305505	0.90513	0.01572	0.85319	0.00982		171.9	0.50369		384.076	0.00046188	0.93973	0.00136	0.90094	0.00388		171.9	0.55802
	385.076	0.000360555	0.95151	0.04526	0.77939	0.02074		172.35	0.44385		385.073	0.000208167	0.91971	0.04315	0.9124	0.00822					385.076	0.000305505	0.91429	0.01495	0.86174	0.0205		172.35	0.50505		385.076	0.00011547	0.92454	0.02094	0.89834	0.01288		172.35	0.55933
	386.076	0.000360555	0.93654	0.03784	0.79027	0.0157		172.8	0.44514		386.073	0.000378594	0.91951	0.04715	0.91425	0.00725					386.076	0.000305505	0.92373	0.01537	0.85778	0.00545		172.8	0.50642		386.077	0.00046188	0.91324	0.01961	0.89628	0.01168		172.8	0.56064
	387.077	0.000251661	0.95286	0.0547	0.78199	0.01719		173.25	0.44643		387.073	0.000458258	0.88624	0.01629	0.90658	0.0094					387.077	0.000305505	0.93682	0.00549	0.86245	0.01008		173.25	0.50778		387.077	0.00046188	0.92325	0.06051	0.90135	0.00652		173.25	0.56195
	388.077	0.000251661	0.94948	0.01793	0.79225	0.02081		173.7	0.44773		388.074	0.000208167	0.896	0.02147	0.91332	0.0029					388.077	0.000305505	0.91211	0.03073	0.85774	0.01089		173.7	0.50914		388.077	0.00046188	0.92826	0.02165	0.9049	0.0079		173.7	0.56325
	389.077	0.000251661	0.95022	0.02616	0.78727	0.01557		174.15	0.44902		389.074	0.000208167	0.91108	0.02598	0.91366	0.0082					389.077	0.000305505	0.93186	0.04141	0.85974	0.0069		174.15	0.51049		389.077	0.00011547	0.93747	0.03964	0.90532	0.00922		174.15	0.56455
	390.077	0.000360555	0.9352	0.03774	0.79073	0.00555		174.6	0.4503		390.074	0.000208167	0.88916	0.03983	0.90599	0.00835					390.077	0.000305505	0.95792	0.03078	0.86186	0.01173		174.6	0.51185		390.077	0.00011547	0.89432	0.02793	0.90533	0.01712		174.6	0.56585
	391.077	0.000602771	0.9492	0.03162	0.78802	0.01666		175.05	0.45159		391.074	0.000378594	0.86276	0.05553	0.9117	0.00854					391.077	0.000305505	0.94781	0.04583	0.86182	0.01695		175.05	0.5132		391.077	0.00011547	0.92803	0.00518	0.90128	0.0148		175.05	0.56714
	392.078	0.000251661	0.96171	0.02516	0.79248	0.01794		175.5	0.45288		392.074	0.000556776	0.88617	0.0358	0.91541	0.00627					392.077	0.0004	0.91002	0.03056	0.85909	0.00946		175.5	0.51455		392.078	0.00046188	0.91853	0.01253	0.89667	0.00532		175.5	0.56843
	393.078	0.000251661	0.92464	0.02741	0.792	0.02094		175.95	0.45416		393.075	0.000208167	0.90583	0.01436	0.90519	0.00649					393.078	0.000305505	0.9487	0.03799	0.86813	0.00138		175.95	0.51589		393.078	0.00046188	0.91148	0.05602	0.89862	0.02095		175.95	0.56972
	394.078	0.000251661	0.91466	0.01938	0.79731	0.01862		176.4	0.45544		394.075	0.000208167	0.93799	0.041	0.91258	0.00359					394.078	0.000305505	0.93726	0.0116	0.86632	0.01477		176.4	0.51723		394.078	0.00046188	0.91422	0.01902	0.90246	0.01405		176.4	0.571
	395.078	0.000360555	0.91915	0.0506	0.79047	0.01586		176.85	0.45672		395.075	0.000208167	0.91562	0.01974	0.91034	0.00482					395.078	0.000305505	0.92344	0.02679	0.86338	0.01689		176.85	0.51857		395.078	0.00011547	0.93221	0.02358	0.90606	0.0137		176.85	0.57228
	396.079	0.000251661	0.93791	0.04749	0.7925	0.01052		177.3	0.45799		396.075	0.000378594	0.90488	0.02315	0.91284	0.01405					396.078	0.0004	0.91322	0.02245	0.87052	0.01113		177.3	0.51991		396.078	0.00011547	0.93541	0.02425	0.90423	0.00813		177.3	0.57356
	397.079	0.000251661	0.95736	0.05615	0.79655	0.01242		177.75	0.45927		397.075	0.000378594	0.90295	0.05406	0.91503	0.00344					397.078	0.0004	0.95648	0.01809	0.86914	0.01199		177.75	0.52125		397.079	0.00046188	0.93161	0.01477	0.90422	0.00828		177.75	0.57483
	398.079	0.000251661	0.948	0.03372	0.7949	0.01352		178.2	0.46054		398.076	0.000208167	0.91453	0.01895	0.91214	0.0024					398.079	0.000305505	0.94661	0.04642	0.86324	0.00945		178.2	0.52258		398.079	0.00046188	0.89267	0.01635	0.89996	0.0091		178.2	0.57611
	399.079	0.000251661	0.94392	0.02089	0.79199	0.02309		178.65	0.46181		399.076	0.000208167	0.88511	0.02272	0.91623	0.00457					399.079	0.000305505	0.93489	0.03778	0.86635	0.00884		178.65	0.52391		399.079	0.00046188	0.91399	0.01621	0.90151	0.01351		178.65	0.57737
	400.079	0.000360555	0.97936	0.0578	0.79668	0.0219		179.1	0.46309		400.076	0.000208167	0.92261	0.06937	0.91659	0.0017					400.079	0.000305505	0.92951	0.02564	0.87025	0.00946		179.1	0.52524		400.079	0.00011547	0.91248	0.01935	0.90608	0.00499		179.1	0.57864
	401.079	0.000404145	0.95025	0.0384	0.79977	0.01079		179.55	0.46435		401.076	0.000208167	0.90322	0.01026	0.91257	0.0053					401.079	0.0004	0.92522	0.02612	0.86844	0.00828		179.55	0.52656		401.08	0.00046188	0.92905	0.01082	0.91094	0.00632		179.55	0.5799
	402.08	0.000251661	0.90315	0.05301	0.79283	0.02427		180	0.46562		402.076	0.000378594	0.89772	0.02116	0.92436	0.00241					402.08	0.000305505	0.95714	0.02659	0.86715	0.0119		180	0.52789		402.08	0.00046188	0.93355	0.04507	0.90547	0.00395		180	0.58116
	403.08	0.000251661	0.93914	0.0518	0.79454	0.02215		180.45	0.46688		403.077	0.000208167	0.90619	0.02644	0.91972	0.00567					403.08	0.000305505	0.94668	0.03561	0.86727	0.01255		180.45	0.52921		403.08	0.00046188	0.93029	0.04392	0.9077	0.0192		180.45	0.58241
	404.08	0.000251661	0.94656	0.03974	0.80223	0.02383		180.9	0.46814		404.077	0.000208167	0.92454	0.03944	0.91678	0.00268					404.08	0.000305505	0.95375	0.05782	0.87444	0.0054		180.9	0.53052		404.08	0.00046188	0.92453	0.02096	0.91183	0.01493		180.9	0.58366
	405.08	0.000360555	0.91504	0.045	0.80721	0.02176		181.35	0.46941		405.077	0.000208167	0.89249	0.01872	0.91095	0.00578					405.08	0.000305505	0.94381	0.0427	0.86666	0.01094		181.35	0.53184		405.08	0.00011547	0.93911	0.03964	0.90833	0.0104		181.35	0.58491
	406.08	0.000360555	0.95898	0.04363	0.80269	0.01961		181.8	0.47066		406.077	0.000208167	0.93068	0.03485	0.91	0.00381					406.08	0.000305505	0.9449	0.0436	0.87241	0.00954		181.8	0.53315		406.081	0.00046188	0.92178	0.01207	0.91065	0.00501		181.8	0.58616
	407.081	0.000251661	0.94965	0.03613	0.80191	0.01503		182.25	0.47192		407.077	0.000378594	0.91603	0.02682	0.91487	0.00901					407.081	0.000305505	0.94242	0.01699	0.87924	0.00323		182.25	0.53446		407.081	0.00046188	0.93997	0.02397	0.91547	0.007		182.25	0.5874
	408.081	0.000251661	0.93888	0.03968	0.8011	0.01589		182.7	0.47318		408.077	0.000458258	0.89938	0.01467	0.91463	0.00741					408.081	0.000305505	0.94338	0.02674	0.87254	0.00539		182.7	0.53577		408.081	0.00046188	0.91811	0.01379	0.91697	0.00834		182.7	0.58864
	409.081	0.000251661	0.94477	0.04858	0.80258	0.0249		183.15	0.47443		409.078	0.000208167	0.90625	0.03637	0.92322	0.0092					409.081	0.000305505	0.95141	0.03206	0.87649	0.01327		183.15	0.53707		409.081	0.00046188	0.9532	0.0329	0.91193	0.01324		183.15	0.58988
	410.081	0.000360555	0.95068	0.05104	0.79998	0.02692		183.6	0.47568		410.078	0.000208167	0.92362	0.05015	0.91698	0.00225					410.081	0.000305505	0.94945	0.02014	0.87096	0.01775		183.6	0.53837		410.081	0.00011547	0.91096	0.02203	0.91576	0.00616		183.6	0.59111
	411.081	0.000360555	0.92954	0.02974	0.80858	0.0134		184.05	0.47693		411.078	0.000208167	0.8928	0.02199	0.91277	0.00996					411.081	0.000305505	0.93761	0.02038	0.87435	0.00518		184.05	0.53967		411.081	0.00011547	0.93567	0.01892	0.92139	0.00711		184.05	0.59234
	412.082	0.000251661	0.95347	0.02487	0.80366	0.01264		184.5	0.47818		412.078	0.000378594	0.91814	0.00392	0.91087	0.00173					412.081	0.0004	0.93296	0.05965	0.88103	0.00945		184.5	0.54097		412.082	0.00046188	0.94627	0.02915	0.90715	0.00782		184.5	0.59357
	413.082	0.000251661	0.96155	0.03227	0.81247	0.01759		184.95	0.47942		413.078	0.000458258	0.88534	0.04199	0.92022	0.00151					413.082	0.000305505	0.96146	0.0279	0.88056	0.01277		184.95	0.54226		413.082	0.00046188	0.94835	0.01749	0.91342	0.01502		184.95	0.59479
	414.082	0.000251661	0.93937	0.04619	0.80588	0.02024		185.4	0.48066		414.079	0.000208167	0.95446	0.06086	0.92079	0.00485					414.082	0.000305505	0.93263	0.03489	0.88078	0.0043		185.4	0.54355		414.082	0.00046188	0.94982	0.0214	0.9101	0.01334		185.4	0.59601
	415.082	0.000360555	0.96253	0.04886	0.80476	0.01882		185.85	0.4819		415.079	0.000208167	0.91806	0.0398	0.91942	0.00512					415.082	0.000305505	0.9512	0.03808	0.87841	0.00681		185.85	0.54484		415.082	0.00011547	0.91723	0.01873	0.91918	0.01361		185.85	0.59723
	416.082	0.000404145	0.92623	0.00381	0.81435	0.0174		186.3	0.48314		416.079	0.000208167	0.93876	0.04811	0.91862	0.00326					416.082	0.0004	0.93783	0.0385	0.8769	0.00155		186.3	0.54613		416.082	0.00011547	0.93062	0.05819	0.90951	0.00458		186.3	0.59844
	417.083	0.000251661	0.96303	0.07524	0.8108	0.01778		186.75	0.48438		417.079	0.000378594	0.91442	0.01456	0.92459	0.00372					417.082	0.0004	0.95674	0.02389	0.87744	0.01101		186.75	0.54741		417.083	0.00046188	0.9313	0.02834	0.91497	0.01593		186.75	0.59965
	418.083	0.000251661	0.92459	0.04746	0.81661	0.02537		187.2	0.48562		418.079	0.000378594	0.87415	0.02788	0.91275	0.00756					418.083	0.000305505	0.94124	0.03852	0.87975	0.01091		187.2	0.54869		418.083	0.00046188	0.94005	0.01023	0.91192	0.00189		187.2	0.60086
	419.083	0.000251661	0.96279	0.0334	0.80042	0.01332		187.65	0.48685		419.08	0.000208167	0.91539	0.05648	0.92482	0.00408					419.083	0.000305505	0.95003	0.03734	0.87917	0.01358		187.65	0.54997		419.083	0.00046188	0.94954	0.02318	0.91027	0.00759		187.65	0.60206
	420.083	0.000360555	0.97715	0.03919	0.81229	0.01409		188.1	0.48808		420.08	0.000208167	0.90671	0.03016	0.92282	0.00268					420.083	0.000305505	0.91552	0.04809	0.88776	0.00403		188.1	0.55125		420.083	0.00011547	0.91968	0.01222	0.91675	0.00408		188.1	0.60326
	421.083	0.000360555	0.93161	0.03334	0.80969	0.01771		188.55	0.48931		421.08	0.000208167	0.91902	0.04821	0.92426	0.00829					421.083	0.000305505	0.95776	0.0082	0.88593	0.00975		188.55	0.55252		421.084	0.00046188	0.93707	0.02214	0.9145	0.00142		188.55	0.60446
	422.084	0.000251661	0.95665	0.0617	0.81231	0.01426		189	0.49054		422.08	0.000208167	0.88591	0.0133	0.91915	0.0044					422.084	0.000305505	0.95105	0.00922	0.88646	0.00784		189	0.55379		422.084	0.00046188	0.92614	0.0199	0.91672	0.00313		189	0.60566
	423.084	0.000251661	0.95371	0.02638	0.8116	0.01522		189.45	0.49177		423.08	0.000378594	0.91967	0.02294	0.91716	0.00904					423.084	0.000305505	0.93557	0.02952	0.88642	0.01328		189.45	0.55506		423.084	0.00046188	0.94382	0.00927	0.91959	0.00239		189.45	0.60685
	424.084	0.000251661	0.94577	0.03284	0.81325	0.02263		189.9	0.49299		424.081	0.000208167	0.9272	0.02859	0.91891	0.00445					424.084	0.000305505	0.96626	0.01315	0.88413	0.01101		189.9	0.55632		424.084	0.00046188	0.92082	0.02456	0.91295	0.00676		189.9	0.60804
	425.084	0.000360555	0.93992	0.07813	0.81337	0.01086		190.35	0.49421		425.081	0.000208167	0.9237	0.01382	0.92324	0.00175					425.084	0.000305505	0.95207	0.01725	0.88985	0.00647		190.35	0.55759		425.084	0.00011547	0.9474	0.00734	0.92187	0.01897		190.35	0.60922
	426.084	0.000360555	0.9545	0.0376	0.81737	0.01985		190.8	0.49543		426.081	0.000208167	0.9213	0.06635	0.93279	0.00643					426.084	0.0004	0.93554	0.02644	0.88772	0.0093		190.8	0.55885		426.084	0.00011547	0.94673	0.04737	0.91622	0.01916		190.8	0.6104
	427.085	0.000251661	0.9534	0.04116	0.81941	0.01975		191.25	0.49665		427.081	0.000208167	0.90303	0.04719	0.91948	0.00722					427.084	0.0004	0.93741	0.03931	0.888	0.0096		191.25	0.5601		427.085	0.00046188	0.95239	0.03403	0.91454	0.00754		191.25	0.61158
	428.085	0.000251661	0.93348	0.0446	0.81164	0.02745		191.7	0.49787		428.081	0.000378594	0.9136	0.03137	0.92559	0.00361					428.085	0.000305505	0.9387	0.03483	0.88708	0.00575		191.7	0.56136		428.085	0.00046188	0.90452	0.00886	0.9212	0.01455		191.7	0.61276
	429.085	0.000251661	0.96598	0.03984	0.81071	0.01623		192.15	0.49908		429.081	0.000458258	0.92341	0.02694	0.91854	0.00614					429.085	0.000305505	0.95662	0.02784	0.88245	0.00887		192.15	0.56261		429.085	0.00046188	0.94925	0.02312	0.91677	0.00726		192.15	0.61393
	430.085	0.000360555	0.92499	0.04395	0.82131	0.01605		192.6	0.50029		430.082	0.000208167	0.93508	0.03975	0.92554	0.00211					430.085	0.000305505	0.93642	0.00911	0.88768	0.01888		192.6	0.56386		430.085	0.00011547	0.96604	0.01469	0.92183	0.00711		192.6	0.6151
	431.085	0.000360555	0.9798	0.0739	0.81833	0.02463		193.05	0.5015		431.082	0.000208167	0.90407	0.01157	0.91212	0.00616					431.085	0.000305505	0.93508	0.03694	0.8897	0.01161		193.05	0.5651		431.086	0.00046188	0.93285	0.00864	0.92981	0.00574		193.05	0.61627
	432.086	0.000251661	0.93104	0.03346	0.81539	0.0155		193.5	0.50271		432.082	0.000208167	0.91745	0.03661	0.92996	0.00796					432.086	0.000305505	0.94643	0.04038	0.89376	0.00841		193.5	0.56635		432.086	0.00046188	0.95204	0.02925	0.92717	0.00761		193.5	0.61743
	433.086	0.000251661	0.93262	0.02237	0.82631	0.01804		193.95	0.50392		433.082	0.000378594	0.87897	0.01289	0.92963	0.00507					433.086	0.000305505	0.94458	0.02886	0.88863	0.00963		193.95	0.56759		433.086	0.00046188	0.93368	0.01818	0.91398	0.01253		193.95	0.61859
	434.086	0.000251661	0.93249	0.00641	0.81843	0.01406		194.4	0.50512		434.082	0.000458258	0.91858	0.02283	0.92674	0.01007					434.086	0.000305505	0.95234	0.03446	0.88661	0.0155		194.4	0.56883		434.086	0.00046188	0.95878	0.02439	0.92431	0.0053		194.4	0.61975
	435.086	0.000360555	0.94076	0.00933	0.83288	0.01911		194.85	0.50632		435.083	0.000208167	0.90824	0.0433	0.9245	0.00294					435.086	0.000305505	0.93664	0.01281	0.89357	0.0179		194.85	0.57007		435.086	0.00011547	0.9468	0.01609	0.92404	0.01423		194.85	0.62091
	436.086	0.000360555	0.97381	0.05207	0.81922	0.00978		195.3	0.50752		436.083	0.000208167	0.95037	0.03153	0.92088	0.00206					436.086	0.0004	0.97255	0.04537	0.88524	0.01481		195.3	0.5713		436.086	0.00011547	0.94901	0.02245	0.91777	0.0189		195.3	0.62206
	437.087	0.000251661	0.92325	0.03163	0.82999	0.0258		195.75	0.50872		437.083	0.000208167	0.89555	0.01771	0.92362	0.00695					437.086	0.0004	0.96812	0.02002	0.89512	0.00619		195.75	0.57253		437.087	0.00046188	0.95608	0.0274	0.92614	0.00884		195.75	0.62321
	438.087	0.000251661	0.95196	0.03513	0.82161	0.02653		196.2	0.50992		438.083	0.000378594	0.92806	0.03448	0.92527	0.00315					438.087	0.000305505	0.95956	0.02257	0.90401	0.01091		196.2	0.57376		438.087	0.00046188	0.94266	0.02259	0.91604	0.00471		196.2	0.62435
	439.087	0.000251661	0.95867	0.08612	0.82453	0.00402		196.65	0.51111		439.083	0.000378594	0.91263	0.03629	0.92188	0.0083					439.087	0.000305505	0.969	0.00969	0.89001	0.01558		196.65	0.57498		439.087	0.00046188	0.93187	0.03552	0.91839	0.01286		196.65	0.62549
	440.087	0.000360555	0.96896	0.02087	0.8258	0.01974		197.1	0.5123		440.084	0.000208167	0.91361	0.06052	0.92216	0.00644					440.087	0.000305505	0.95111	0.05259	0.90077	0.00226		197.1	0.57621		440.087	0.00011547	0.94799	0.01018	0.92467	0.00593		197.1	0.62663
	441.087	0.000360555	0.93052	0.01605	0.82325	0.01542		197.55	0.51349		441.084	0.000208167	0.91317	0.03741	0.92414	0.00833					441.087	0.0004	0.94225	0.02486	0.89299	0.00741		197.55	0.57743		441.088	0.00046188	0.93593	0.03841	0.92377	0.00618		197.55	0.62777
	442.088	0.000251661	0.9359	0.03599	0.83051	0.02803		198	0.51468		442.084	0.000208167	0.89821	0.02871	0.9301	0.00457					442.087	0.0004	0.94935	0.04676	0.90187	0.01438		198	0.57864		442.088	0.00046188	0.95297	0.02648	0.92258	0.00183		198	0.6289
	443.088	0.000251661	0.95809	0.00643	0.82432	0.0153		198.45	0.51587		443.084	0.000208167	0.90755	0.03724	0.92775	0.00373					443.088	0.000305505	0.94927	0.04147	0.89273	0.01426		198.45	0.57986		443.088	0.00046188	0.95963	0.02015	0.92306	0.00553		198.45	0.63003
	444.088	0.000251661	0.92469	0.03345	0.82912	0.01508		198.9	0.51705		444.084	0.000378594	0.91968	0.00813	0.9279	0.00494					444.088	0.000305505	0.94623	0.04401	0.90095	0.00847		198.9	0.58107		444.088	0.00046188	0.92789	0.00782	0.92389	0.00926		198.9	0.63116
	445.088	0.000360555	0.94144	0.04194	0.83662	0.01612		199.35	0.51823		445.085	0.000208167	0.9325	0.01503	0.93349	0.00311					445.088	0.000305505	0.95682	0.06501	0.89366	0.000658932		199.35	0.58228		445.088	0.00011547	0.97564	0.02476	0.93324	0.00758		199.35	0.63228
	446.088	0.000360555	0.95374	0.03904	0.83036	0.0174		199.8	0.51941		446.085	0.000208167	0.95037	0.04467	0.92934	0.00321					446.088	0.000305505	0.9397	0.04286	0.89563	0.00978		199.8	0.58349		446.089	0.00046188	0.95014	0.02613	0.92248	0.01529		199.8	0.6334
	447.089	0.000251661	0.94437	0.05205	0.83133	0.01365		200.25	0.52059		447.085	0.000208167	0.89166	0.00218	0.92775	0.00693					447.088	0.0004	0.96546	0.04202	0.90694	0.0137		200.25	0.58469		447.089	0.00046188	0.94465	0.02116	0.91863	0.01104		200.25	0.63452
	448.089	0.000251661	0.96439	0.04184	0.82514	0.01671		200.7	0.52177		448.085	0.000208167	0.92366	0.04261	0.92704	0.0109					448.089	0.000305505	0.94757	0.0137	0.89849	0.01152		200.7	0.58589		448.089	0.00046188	0.97551	0.02068	0.92483	0.0178		200.7	0.63564
	449.089	0.000251661	0.93798	0.03706	0.83617	0.01904		201.15	0.52294		449.085	0.000378594	0.89974	0.00942	0.92373	0.00731					449.089	0.000305505	0.958	0.05662	0.90231	0.01308		201.15	0.58709		449.089	0.00046188	0.94775	0.01703	0.92548	0.00215		201.15	0.63675
	450.089	0.000360555	0.99302	0.04298	0.83078	0.02078		201.6	0.52411		450.085	0.000458258	0.90959	0.03544	0.92413	0.00225					450.089	0.000305505	0.95364	0.03175	0.90999	0.00863		201.6	0.58829		450.089	0.00011547	0.927	0.03166	0.92199	0.00778		201.6	0.63786
	451.089	0.000360555	0.97354	0.03823	0.83503	0.01819		202.05	0.52528		451.086	0.000208167	0.92342	0.05688	0.92626	0.0062					451.089	0.000305505	0.91797	0.03213	0.89965	0.00292		202.05	0.58948		451.089	0.00011547	0.93554	0.00671	0.92516	0.00822		202.05	0.63896
	452.09	0.000251661	0.96802	0.01576	0.83151	0.01792		202.5	0.52645		452.086	0.000208167	0.91413	0.04108	0.93112	0.00278					452.089	0.0004	0.96665	0.05598	0.90526	0.00683		202.5	0.59067		452.09	0.00046188	0.95559	0.01114	0.92888	0.00732		202.5	0.64007
	453.09	0.000251661	0.9357	0.03319	0.83476	0.01966		202.95	0.52762		453.086	0.000208167	0.93597	0.01886	0.92957	0.00438					453.09	0.000305505	0.9282	0.02736	0.90064	0.00762		202.95	0.59186		453.09	0.00046188	0.94856	0.02034	0.92897	0.0028		202.95	0.64117
	454.09	0.000251661	0.95806	0.04216	0.83534	0.01962		203.4	0.52878		454.086	0.000378594	0.90135	0.03161	0.92794	0.00986					454.09	0.000305505	0.94259	0.03017	0.9077	0.00224		203.4	0.59305		454.09	0.00046188	0.93352	0.01223	0.92811	0.00763		203.4	0.64226
	455.09	0.000251661	0.96454	0.03181	0.8407	0.01712		203.85	0.52994		455.086	0.000458258	0.91335	0.02138	0.92925	0.00707					455.09	0.000305505	0.96194	0.03668	0.90405	0.0012		203.85	0.59423		455.09	0.00011547	0.95345	0.02854	0.93082	0.00567		203.85	0.64336
	456.09	0.000360555	0.96305	0.01886	0.8349	0.0144		204.3	0.5311		456.087	0.000208167	0.89827	0.04141	0.93081	0.00744					456.09	0.000305505	0.94416	0.03595	0.90163	0.01713		204.3	0.59541		456.09	0.00052915	0.94425	0.01595	0.92938	0.0044		204.3	0.64445
	457.091	0.000251661	0.96228	0.05317	0.83995	0.02271		204.75	0.53226		457.087	0.000208167	0.92209	0.02428	0.9282	0.00547					457.09	0.0004	0.9427	0.03803	0.90043	0.00798		204.75	0.59659		457.091	0.00046188	0.94505	0.01804	0.92505	0.003		204.75	0.64554
	458.091	0.000251661	0.93319	0.02256	0.83454	0.0214		205.2	0.53341		458.087	0.000208167	0.91602	0.01345	0.92849	0.007					458.091	0.000305505	0.97183	0.02281	0.9075	0.00415		205.2	0.59777		458.091	0.00046188	0.94828	0.0076	0.92628	0.01062		205.2	0.64662
	459.091	0.000251661	0.94603	0.04732	0.83546	0.01592		205.65	0.53457		459.087	0.000208167	0.9008	0.01645	0.93668	0.00355					459.091	0.000305505	0.97418	0.02588	0.90806	0.00966		205.65	0.59894		459.091	0.00046188	0.96667	0.02959	0.92799	0.00548		205.65	0.6477
	460.091	0.000251661	0.96546	0.05637	0.83924	0.01095		206.1	0.53572		460.087	0.000378594	0.89464	0.02693	0.92907	0.00844					460.091	0.000305505	0.9438	0.0267	0.90156	0.00853		206.1	0.60011		460.091	0.00011547	0.93608	0.03313	0.9228	0.01681		206.1	0.64878
	461.091	0.000360555	0.95397	0.02179	0.83368	0.02218		206.55	0.53687		461.088	0.000208167	0.90671	0.03335	0.92981	0.01333					461.091	0.000305505	0.94137	0.00719	0.91202	0.00245		206.55	0.60128		461.091	0.00011547	0.94455	0.0051	0.92579	0.00895		206.55	0.64986
	462.092	0.000251661	0.95287	0.02991	0.83802	0.02154		207	0.53802		462.088	0.000208167	0.92875	0.03391	0.9251	0.00283					462.091	0.0004	0.97022	0.03302	0.90962	0.00918		207	0.60244		462.092	0.00046188	0.94391	0.02269	0.93365	0.01266		207	0.65093
	463.092	0.000251661	0.9543	0.01793	0.84157	0.01859		207.45	0.53916		463.088	0.000208167	0.91353	0.02711	0.93012	0.00697					463.092	0.000305505	0.93947	0.03534	0.90613	0.01123		207.45	0.6036		463.092	0.00046188	0.96247	0.01406	0.92988	0.000760494		207.45	0.652
	464.092	0.000251661	0.94635	0.03756	0.83845	0.02033		207.9	0.54031		464.088	0.000378594	0.91843	0.01503	0.92679	0.00324					464.092	0.000305505	0.95021	0.03204	0.89953	0.00472		207.9	0.60476		464.092	0.00046188	0.94712	0.0161	0.93601	0.00868		207.9	0.65307
	465.092	0.000360555	0.93012	0.03973	0.83734	0.01657		208.35	0.54145		465.088	0.000378594	0.9289	0.02468	0.9289	0.00816					465.092	0.000305505	0.96018	0.03959	0.90935	0.01413		208.35	0.60592		465.092	0.00011547	0.96205	0.03636	0.93473	0.00658		208.35	0.65413
	466.092	0.000360555	0.94373	0.04373	0.84186	0.01733		208.8	0.54259		466.088	0.000458258	0.92076	0.02887	0.92781	0.00125					466.092	0.000305505	0.96253	0.02092	0.90955	0.01628		208.8	0.60707		466.092	0.00011547	0.93408	0.01398	0.93782	0.00634		208.8	0.65519
	467.093	0.000251661	0.95237	0.04272	0.84202	0.01352		209.25	0.54372		467.089	0.000208167	0.93691	0.00523	0.92999	0.00323					467.092	0.0004	0.95057	0.03815	0.90756	0.00856		209.25	0.60822		467.093	0.00046188	0.92747	0.03356	0.93504	0.01		209.25	0.65625
	468.093	0.000251661	0.9271	0.05034	0.83477	0.0148		209.7	0.54486		468.089	0.000208167	0.93978	0.03047	0.92182	0.00431					468.093	0.000305505	0.94784	0.01759	0.91973	0.00827		209.7	0.60937		468.093	0.00046188	0.95972	0.02667	0.93473	0.0076		209.7	0.65731
	469.093	0.000251661	0.93394	0.03413	0.83689	0.01591		210.15	0.54599		469.089	0.000208167	0.91594	0.0472	0.94078	0.01068					469.093	0.000305505	0.92359	0.01975	0.91605	0.01063		210.15	0.61052		469.093	0.00046188	0.93394	0.0448	0.93405	0.0076		210.15	0.65836
	470.093	0.000251661	0.96607	0.00296	0.83829	0.02		210.6	0.54712		470.089	0.000378594	0.92433	0.03142	0.92604	0.0051					470.093	0.000305505	0.9484	0.02618	0.90688	0.00545		210.6	0.61166		470.093	0.00011547	0.96488	0.03025	0.92423	0.01213		210.6	0.65941
	471.093	0.000360555	0.9131	0.03461	0.84765	0.01987		211.05	0.54825		471.09	0.000208167	0.8771	0.01395	0.93167	0.00847					471.093	0.000305505	0.96571	0.04293	0.91592	0.00712		211.05	0.6128		471.093	0.00011547	0.95467	0.01735	0.93738	0.00436		211.05	0.66046
	472.094	0.000251661	0.9497	0.0634	0.84403	0.01415		211.5	0.54938		472.09	0.000208167	0.92879	0.01916	0.93578	0.00158					472.093	0.0004	0.95193	0.0075	0.91878	0.00646		211.5	0.61394		472.094	0.00046188	0.95953	0.02622	0.93521	0.00118		211.5	0.6615
	473.094	0.000251661	0.96622	0.0287	0.8463	0.01536		211.95	0.5505		473.09	0.000208167	0.93713	0.03292	0.92978	0.01204					473.094	0.000305505	0.94418	0.03953	0.90921	0.00766		211.95	0.61508		473.094	0.00046188	0.96121	0.02978	0.92973	0.00201		211.95	0.66254
	474.094	0.000251661	0.96527	0.06449	0.84355	0.01782		212.4	0.55163		474.09	0.000208167	0.91486	0.03812	0.9377	0.00913					474.094	0.000305505	0.94237	0.03396	0.91769	0.00879		212.4	0.61621		474.094	0.00046188	0.92474	0.01805	0.93474	0.00665		212.4	0.66358
	475.094	0.000360555	0.9975	0.01451	0.84489	0.02088		212.85	0.55275		475.09	0.000378594	0.95311	0.02911	0.93155	0.00614					475.094	0.000305505	0.97116	0.05928	0.92402	0.01137		212.85	0.61734		475.094	0.00046188	0.93497	0.00888	0.93243	0.00729		212.85	0.66461
	476.094	0.000360555	0.94106	0.03842	0.85225	0.02262		213.3	0.55386		476.09	0.000378594	0.93809	0.02107	0.94366	0.0049					476.094	0.000305505	0.94413	0.0317	0.91764	0.01115		213.3	0.61847		476.094	0.00011547	0.95288	0.00744	0.93483	0.00672		213.3	0.66565
	477.095	0.000251661	0.92667	0.03781	0.85067	0.02274		213.75	0.55498		477.091	0.000208167	0.94797	0.00507	0.93694	0.01021					477.094	0.0004	0.976	0.04319	0.91612	0.01092		213.75	0.61959		477.095	0.00046188	0.95354	0.02345	0.92835	0.00498		213.75	0.66668
	478.095	0.000251661	0.94291	0.01838	0.84388	0.0166		214.2	0.5561		478.091	0.000208167	0.93796	0.06677	0.93811	0.00488					478.095	0.000305505	0.96794	0.01346	0.92133	0.000503516		214.2	0.62072		478.095	0.00046188	0.97113	0.02472	0.93845	0.00836		214.2	0.6677
	479.095	0.000251661	0.94362	0.05069	0.85479	0.01345		214.65	0.55721		479.091	0.000208167	0.92121	0.01195	0.9351	0.00951					479.095	0.000305505	0.96221	0.03236	0.91027	0.00642		214.65	0.62184		479.095	0.00046188	0.95999	0.02064	0.93129	0.00584		214.65	0.66873
	480.095	0.000251661	0.93163	0.06053	0.84837	0.01097		215.1	0.55832		480.091	0.000378594	0.94488	0.0127	0.93281	0.0038					480.095	0.000305505	0.98497	0.03863	0.9242	0.0077		215.1	0.62295		480.095	0.00011547	0.94337	0.026	0.93668	0.000704991		215.1	0.66975
	481.095	0.000360555	0.98715	0.05101	0.85282	0.01671		215.55	0.55943		481.091	0.000458258	0.94104	0.02108	0.93555	0.00574					481.095	0.000305505	0.96727	0.06351	0.91877	0.01586		215.55	0.62407		481.095	0.00011547	0.95298	0.02699	0.9326	0.00746		215.55	0.67076
	482.095	0.000404145	0.93542	0.02804	0.85344	0.0176		216	0.56053		482.092	0.000208167	0.97807	0.01469	0.93989	0.00398					482.095	0.0004	0.9358	0.03345	0.91387	0.01125		216	0.62518		482.096	0.00046188	0.97641	0.029	0.93935	0.01205		216	0.67178
	483.096	0.000251661	0.94022	0.01945	0.84977	0.0145		216.45	0.56164		483.092	0.000208167	0.91834	0.02629	0.93213	0.00259					483.096	0.000305505	0.94922	0.0431	0.92153	0.0029		216.45	0.62629		483.096	0.00046188	0.93838	0.01297	0.93332	0.00873		216.45	0.67279
	484.096	0.000251661	0.97027	0.04643	0.85142	0.02161		216.9	0.56274		484.092	0.000208167	0.89933	0.01952	0.9383	0.00844					484.096	0.000305505	0.9539	0.05303	0.91284	0.01426		216.9	0.6274		484.096	0.00046188	0.95179	0.02864	0.93758	0.00863		216.9	0.6738
	485.096	0.000360555	0.94543	0.00513	0.85437	0.02009		217.35	0.56384		485.092	0.000208167	0.89503	0.04205	0.93665	0.00204					485.096	0.000305505	0.96907	0.0491	0.91846	0.00563		217.35	0.6285		485.096	0.00011547	0.94712	0.01568	0.94104	0.00857		217.35	0.67481
	486.096	0.000360555	0.96299	0.02494	0.86028	0.02175		217.8	0.56493		486.092	0.000378594	0.89941	0.02599	0.935	0.0064					486.096	0.000305505	0.97343	0.03654	0.9209	0.00926		217.8	0.6296		486.096	0.00011547	0.94218	0.00717	0.93932	0.01131		217.8	0.67581
	487.097	0.000251661	0.95426	0.05224	0.85577	0.01091		218.25	0.56603		487.093	0.000208167	0.92014	0.00944	0.93307	0.00801					487.096	0.0004	0.93814	0.02507	0.92024	0.01517		218.25	0.6307		487.097	0.00046188	0.97186	0.01374	0.93706	0.01049		218.25	0.67681
	488.097	0.000251661	0.93725	0.06828	0.85146	0.02081		218.7	0.56712		488.093	0.000208167	0.93154	0.0422	0.94415	0.00366					488.097	0.000305505	0.96969	0.02811	0.91934	0.00714		218.7	0.6318		488.097	0.00046188	0.9582	0.03289	0.93929	0.00937		218.7	0.67781
	489.097	0.000251661	0.9649	0.06835	0.85562	0.02124		219.15	0.56822		489.093	0.000208167	0.91459	0.03615	0.94438	0.0093					489.097	0.000305505	0.95386	0.02934	0.92284	0.00558		219.15	0.63289		489.097	0.00046188	0.9275	0.01695	0.93708	0.00826		219.15	0.6788
	490.097	0.000360555	0.95811	0.0699	0.86068	0.00657		219.6	0.56931		490.093	0.000208167	0.9288	0.03075	0.94052	0.00291					490.097	0.000305505	0.9599	0.04742	0.92772	0.00602		219.6	0.63398		490.097	0.00046188	0.96819	0.00437	0.93789	0.00686		219.6	0.6798
	491.097	0.000360555	0.97544	0.06169	0.86822	0.01297		220.05	0.57039		491.093	0.000378594	0.93995	0.01821	0.93466	0.00224					491.097	0.000305505	0.99407	0.02514	0.92201	0.00102		220.05	0.63507		491.097	0.00011547	0.94401	0.01992	0.93651	0.00561		220.05	0.68079
	492.097	0.000404145	0.97828	0.03322	0.86075	0.01163		220.5	0.57148		492.093	0.000458258	0.92347	0.0179	0.93515	0.00613					492.097	0.0004	0.95836	0.02993	0.9181	0.00806		220.5	0.63616		492.098	0.00046188	0.93302	0.0289	0.93898	0.00534		220.5	0.68177
	493.098	0.000251661	0.95385	0.05702	0.84801	0.00418		220.95	0.57256		493.094	0.000208167	0.95162	0.01129	0.93294	0.00502					493.098	0.000305505	0.95243	0.02747	0.92001	0.01155		220.95	0.63724		493.098	0.00046188	0.95152	0.00786	0.94133	0.00925		220.95	0.68276
	494.098	0.000251661	0.99421	0.01186	0.85721	0.02246		221.4	0.57364		494.094	0.000208167	0.94371	0.05888	0.94728	0.00864					494.098	0.000305505	0.96836	0.02939	0.92482	0.00531		221.4	0.63832		494.098	0.00046188	0.96601	0.02478	0.93617	0.01509		221.4	0.68374
	495.098	0.000251661	0.96529	0.02519	0.85376	0.01496		221.85	0.57472		495.094	0.000208167	0.92159	0.03814	0.9381	0.00758					495.098	0.000305505	0.9579	0.01824	0.91875	0.00818		221.85	0.6394		495.098	0.00011547	0.93903	0.03493	0.93446	0.01039		221.85	0.68472
	496.098	0.000360555	0.95331	0.08286	0.86239	0.02214		222.3	0.5758		496.094	0.000378594	0.93913	0.01717	0.94098	0.00459					496.098	0.000305505	0.95487	0.02381	0.91848	0.0063		222.3	0.64048		496.098	0.00011547	0.96916	0.02712	0.94573	0.00513		222.3	0.68569
	497.098	0.000602771	0.96415	0.01146	0.85969	0.01303		222.75	0.57687		497.094	0.000458258	0.93394	0.06637	0.93497	0.00254					497.098	0.0004	0.94093	0.03235	0.92333	0.00873		222.75	0.64155		497.099	0.00046188	0.92904	0.03155	0.93992	0.01068		222.75	0.68666
	498.099	0.000251661	0.96692	0.03189	0.85224	0.01235		223.2	0.57795		498.095	0.000208167	0.95239	0.02166	0.93882	0.00626					498.099	0.000305505	0.96832	0.01947	0.92819	0.00966		223.2	0.64262		498.099	0.00046188	0.94772	0.02649	0.94486	0.01559		223.2	0.68764
	499.099	0.000251661	0.95956	0.03239	0.85704	0.01454		223.65	0.57902		499.095	0.000208167	0.93368	0.04591	0.94111	0.00693					499.099	0.000305505	0.95769	0.01546	0.92481	0.01192		223.65	0.64369		499.099	0.00046188	0.9673	0.00548	0.93707	0.00694		223.65	0.6886
	500.099	0.000360555	0.96695	0.01603	0.86489	0.01938		224.1	0.58009		500.095	0.000208167	0.93073	0.02205	0.94205	0.01017					500.099	0.000305505	0.98347	0.01471	0.92581	0.01088		224.1	0.64475		500.099	0.00046188	0.96365	0.00387	0.94236	0.00933		224.1	0.68957
	501.099	0.000360555	0.95662	0.03333	0.86226	0.02157		224.55	0.58115		501.095	0.000208167	0.90114	0.00373	0.94318	0.00218					501.099	0.000305505	0.94061	0.01818	0.92628	0.00534		224.55	0.64581		501.099	0.00011547	0.94689	0.04113	0.93379	0.00919		224.55	0.69053
	502.1	0.000251661	0.9614	0.0391	0.85737	0.01572		225	0.58222		502.095	0.000378594	0.93554	0.01694	0.93906	0.00113					502.099	0.0004	0.94	0.02035	0.92578	0.00952		225	0.64687		502.1	0.00046188	0.94331	0.01733	0.94535	0.00184		225	0.69149
	503.1	0.000251661	0.98905	0.01935	0.86412	0.0156		225.45	0.58328		503.096	0.000208167	0.9062	0.03446	0.94317	0.00382					503.1	0.000305505	0.93928	0.05672	0.92788	0.01208		225.45	0.64793		503.1	0.00046188	0.94792	0.00168	0.9481	0.00491		225.45	0.69244
	504.1	0.000251661	0.9629	0.01827	0.85992	0.02027		225.9	0.58434		504.096	0.000208167	0.94327	0.03825	0.93893	0.00257					504.1	0.000305505	0.95102	0.04599	0.92303	0.0152		225.9	0.64899		504.1	0.00046188	0.96192	0.02356	0.94151	0.00845		225.9	0.6934
	505.1	0.000251661	0.97688	0.04177	0.86143	0.01903		226.35	0.5854		505.096	0.000208167	0.95411	0.09786	0.94977	0.00639					505.1	0.000305505	0.94671	0.04498	0.92269	0.00687		226.35	0.65004		505.1	0.00046188	0.95327	0.00777	0.94214	0.01095		226.35	0.69435
	506.1	0.000360555	0.94636	0.06059	0.87138	0.02464		226.8	0.58645		506.096	0.000378594	0.91895	0.02202	0.93632	0.00862					506.1	0.000305505	0.97205	0.03962	0.93281	0.00697		226.8	0.65109		506.1	0.00011547	0.96998	0.00274	0.94417	0.00544		226.8	0.6953
	507.1	0.000404145	0.95617	0.03133	0.85816	0.00933		227.25	0.58751		507.096	0.000378594	0.93168	0.03053	0.93857	0.0037					507.1	0.0004	0.96889	0.03982	0.93149	0.01063		227.25	0.65214		507.101	0.00046188	0.92678	0.0022	0.94189	0.01129		227.25	0.69624
	508.101	0.000251661	0.95425	0.05262	0.86968	0.01685		227.7	0.58856		508.096	0.000458258	0.90822	0.02036	0.94027	0.012					508.101	0.000305505	0.97116	0.03142	0.93208	0.00849		227.7	0.65318		508.101	0.00046188	0.96357	0.0159	0.93851	0.00765		227.7	0.69719
	509.101	0.000251661	0.9419	0.05438	0.8729	0.01992		228.15	0.58961		509.097	0.000208167	0.90142	0.03832	0.94207	0.003					509.101	0.000305505	0.98411	0.01746	0.92947	0.01476		228.15	0.65422		509.101	0.00046188	0.96989	0.01673	0.93635	0.01		228.15	0.69813
	510.101	0.000251661	0.93245	0.06034	0.86225	0.01733		228.6	0.59066		510.097	0.000208167	0.94734	0.02718	0.9404	0.00378					510.101	0.000305505	0.97933	0.01811	0.93109	0.0083		228.6	0.65526		510.101	0.00011547	0.97673	0.01635	0.94283	0.01834		228.6	0.69906
	511.101	0.000360555	0.94795	0.03629	0.86681	0.0163		229.05	0.59171		511.097	0.000208167	0.92802	0.04485	0.93961	0.00551					511.101	0.000305505	0.96608	0.02475	0.92741	0.00742		229.05	0.6563		511.101	0.00011547	0.97721	0.03618	0.94669	0.00109		229.05	0.7
	512.101	0.000602771	0.96348	0.02847	0.87411	0.02128		229.5	0.59275		512.097	0.000378594	0.93448	0.0116	0.94858	0.00244					512.101	0.0004	0.94723	0.01149	0.92956	0.00596		229.5	0.65733		512.102	0.00046188	0.96831	0.00568	0.94632	0.01522		229.5	0.70093
	513.102	0.000251661	0.96681	0.02783	0.86616	0.01795		229.95	0.59379		513.097	0.000556776	0.95577	0.02826	0.94653	0.00308					513.102	0.000305505	0.934	0.00673	0.92557	0.01253		229.95	0.65836		513.102	0.00046188	0.9398	0.01973	0.95259	0.00866		229.95	0.70186
	514.102	0.000251661	0.96247	0.02836	0.87011	0.01195		230.4	0.59483		514.098	0.000208167	0.94967	0.03469	0.94911	0.00216					514.102	0.000305505	0.95896	0.01426	0.92906	0.00964		230.4	0.65939		514.102	0.00046188	0.95246	0.00445	0.95081	0.00494		230.4	0.70278
	515.102	0.000360555	0.94829	0.00803	0.87547	0.02295		230.85	0.59587		515.098	0.000208167	0.91799	0.02551	0.94465	0.00488					515.102	0.000305505	0.94635	0.02596	0.93299	0.00523		230.85	0.66042		515.102	0.00046188	0.95292	0.04023	0.94211	0.0134		230.85	0.70371
	516.102	0.000360555	0.9644	0.04	0.87663	0.01957		231.3	0.5969		516.098	0.000208167	0.93793	0.07837	0.94113	0.00425					516.102	0.000305505	0.95018	0.02868	0.92822	0.01255		231.3	0.66144		516.102	0.00011547	0.94263	0.01068	0.9384	0.00891		231.3	0.70463
	517.102	0.000404145	0.9724	0.05584	0.87413	0.01296		231.75	0.59794		517.098	0.000378594	0.94999	0.02567	0.94374	0.00526					517.102	0.0004	0.97306	0.02372	0.93351	0.01255		231.75	0.66246		517.103	0.00046188	0.95721	0.03369	0.94417	0.01446		231.75	0.70555
	518.103	0.000251661	0.95851	0.02582	0.86844	0.01187		232.2	0.59897		518.098	0.000378594	0.91292	0.02005	0.94777	0.0009061					518.102	0.0004	0.96355	0.01593	0.92707	0.00854		232.2	0.66348		518.103	0.00046188	0.97433	0.03364	0.95131	0.01203		232.2	0.70647
	519.103	0.000251661	0.93118	0.05544	0.87368	0.01222		232.65	0.6		519.099	0.000208167	0.93058	0.02523	0.94475	0.00569					519.103	0.000305505	0.95896	0.03761	0.93342	0.00968		232.65	0.6645		519.103	0.00046188	0.95235	0.01352	0.94951	0.0055		232.65	0.70738
	520.103	0.000251661	0.97039	0.00892	0.87397	0.01922		233.1	0.60102		520.099	0.000208167	0.9614	0.0254	0.95185	0.00567					520.103	0.000305505	0.96239	0.0109	0.94001	0.0035		233.1	0.66551		520.103	0.00011547	0.94368	0.0446	0.94952	0.00715		233.1	0.70829
	521.103	0.000360555	0.97853	0.07577	0.88012	0.01342		233.55	0.60205		521.099	0.000208167	0.95229	0.02092	0.94349	0.00144					521.103	0.000305505	0.94447	0.00696	0.94146	0.01006		233.55	0.66653		521.103	0.00011547	0.98254	0.01331	0.94724	0.01126		233.55	0.7092
	522.103	0.000360555	0.98618	0.03655	0.87318	0.02212		234	0.60307		522.099	0.000378594	0.94604	0.00547	0.94994	0.00527					522.103	0.000305505	0.94755	0.01635	0.93258	0.00261		234	0.66753		522.104	0.00046188	0.94721	0.02262	0.94326	0.01289		234	0.7101
	523.104	0.000251661	0.9233	0.03129	0.87098	0.01901		234.45	0.60409		523.099	0.000378594	0.94134	0.038	0.94677	0.00291					523.104	0.000305505	0.9598	0.03042	0.93176	0.00482		234.45	0.66854		523.104	0.00046188	0.96974	0.02533	0.94943	0.00682		234.45	0.71101
	524.104	0.000251661	0.93717	0.05526	0.87195	0.01737		234.9	0.60511		524.1	0.000208167	0.93216	0.02505	0.94326	0.00697					524.104	0.000305505	0.95471	0.00183	0.93	0.01182		234.9	0.66954		524.104	0.00046188	0.96733	0.04088	0.95084	0.00997		234.9	0.71191
	525.104	0.000251661	0.94384	0.05889	0.88129	0.01199		235.35	0.60613		525.1	0.000208167	0.94501	0.01184	0.94554	0.0056					525.104	0.000305505	1.00316	0.02695	0.93468	0.00797		235.35	0.67055		525.104	0.00046188	0.96628	0.03935	0.94793	0.01026		235.35	0.7128
	526.104	0.000360555	0.94893	0.02494	0.86932	0.02167		235.8	0.60714		526.1	0.000208167	0.91599	0.01077	0.94546	0.00101					526.104	0.000305505	0.94854	0.01144	0.93199	0.00771		235.8	0.67154		526.104	0.00011547	0.94404	0.02754	0.95269	0.01258		235.8	0.7137
	527.104	0.000602771	0.93183	0.04129	0.87978	0.02299		236.25	0.60816		527.1	0.000208167	0.94485	0.02189	0.95069	0.00777					527.104	0.000305505	0.97781	0.0165	0.93841	0.00927		236.25	0.67254		527.105	0.00046188	0.94116	0.01092	0.94834	0.0126		236.25	0.71459
	528.105	0.000251661	0.92929	0.04352	0.87545	0.01902		236.7	0.60917		528.1	0.000378594	0.92183	0.04098	0.95154	0.00484					528.104	0.0004	0.93861	0.02428	0.93812	0.01204		236.7	0.67353		528.105	0.00046188	0.9526	0.01438	0.94504	0.00495		236.7	0.71548
	529.105	0.000251661	0.95262	0.03511	0.87783	0.01647		237.15	0.61018		529.101	0.000208167	0.94704	0.02532	0.94627	0.00562					529.105	0.000305505	0.95146	0.03003	0.93606	0.01309		237.15	0.67453		529.105	0.00046188	0.95359	0.03534	0.94629	0.0096		237.15	0.71637
	530.105	0.000251661	0.97535	0.06604	0.87573	0.01119		237.6	0.61118		530.101	0.000208167	0.94686	0.0145	0.94267	0.00263					530.105	0.000305505	0.97065	0.00601	0.93011	0.00869		237.6	0.67551		530.105	0.00046188	0.97597	0.01422	0.94729	0.00388		237.6	0.71725
	531.105	0.000360555	0.96526	0.02667	0.87371	0.02201		238.05	0.61219		531.101	0.000208167	0.94009	0.00411	0.94096	0.00321					531.105	0.000305505	0.94392	0.01852	0.93384	0.00768		238.05	0.6765		531.105	0.00011547	0.96343	0.04912	0.95116	0.00401		238.05	0.71813
	532.105	0.000404145	0.97211	0.02206	0.87404	0.00557		238.5	0.61319		532.101	0.000208167	0.95801	0.03225	0.95043	0.00419					532.105	0.0004	0.98185	0.03007	0.93941	0.01034		238.5	0.67748		532.105	0.00052915	0.97322	0.02636	0.94854	0.00377		238.5	0.71901
	533.106	0.000251661	0.96377	0.03949	0.88116	0.01795		238.95	0.61419		533.101	0.000378594	0.95307	0.01108	0.94543	0.005					533.105	0.0004	0.93964	0.04012	0.93242	0.01034		238.95	0.67846		533.106	0.00046188	0.93962	0.0113	0.94934	0.01205		238.95	0.71989
	534.106	0.000251661	0.94502	0.04096	0.88011	0.01501		239.4	0.61519		534.101	0.000458258	0.94085	0.04576	0.93887	0.0058					534.106	0.000305505	0.95547	0.02524	0.93497	0.01702		239.4	0.67944		534.106	0.00046188	0.96005	0.01336	0.956	0.00622		239.4	0.72076
	535.106	0.000251661	0.94379	0.01849	0.87611	0.01435		239.85	0.61618		535.102	0.000208167	0.94477	0.03167	0.94579	0.00531					535.106	0.000305505	0.96539	0.00984	0.9386	0.00986		239.85	0.68042		535.106	0.00011547	0.97873	0.02604	0.95647	0.01475		239.85	0.72164
	536.106	0.000360555	0.97816	0.05064	0.88457	0.02033		240.3	0.61718		536.102	0.000208167	0.95028	0.0517	0.95004	0.00437					536.106	0.000305505	0.97139	0.01321	0.94204	0.00352		240.3	0.68139		536.106	0.00011547	0.95255	0.01834	0.95354	0.0065		240.3	0.7225
	537.106	0.000602771	0.95921	0.03566	0.88673	0.02022		240.75	0.61817		537.102	0.000208167	0.94852	0.03404	0.9461	0.00437					537.106	0.000305505	0.96684	0.03137	0.94674	0.00976		240.75	0.68237		537.107	0.00046188	0.96015	0.01768	0.95026	0.00532		240.75	0.72337
	538.107	0.000251661	0.93916	0.03883	0.88123	0.02088		241.2	0.61916		538.102	0.000378594	0.93596	0.03082	0.94623	0.00154					538.107	0.000305505	0.94667	0.01519	0.93897	0.00993		241.2	0.68333		538.107	0.00046188	0.94541	0.0178	0.94673	0.00296		241.2	0.72423
	539.107	0.000251661	0.96416	0.02486	0.88225	0.01276		241.65	0.62015		539.102	0.000458258	0.93606	0.05971	0.94453	0.00609					539.107	0.000305505	0.98714	0.01376	0.9378	0.01224		241.65	0.6843		539.107	0.00046188	0.95838	0.01412	0.95421	0.00983		241.65	0.7251
	540.107	0.000251661	0.98593	0.01971	0.88495	0.00839		242.1	0.62113		540.103	0.000208167	0.95394	0.04136	0.94574	0.00746					540.107	0.000305505	0.9747	0.00581	0.9405	0.00707		242.1	0.68526		540.107	0.00046188	0.92992	0.01697	0.94364	0.00674		242.1	0.72596
	541.107	0.000360555	0.9558	0.01648	0.88221	0.01217		242.55	0.62212		541.103	0.000208167	0.92748	0.01836	0.95426	0.00104					541.107	0.000305505	0.97264	0.0206	0.93821	0.00722		242.55	0.68622		541.107	0.00011547	0.94504	0.02374	0.9509	0.00945		242.55	0.72681
	542.107	0.000404145	0.94431	0.01869	0.88055	0.01281		243	0.6231		542.103	0.000208167	0.96634	0.06489	0.95428	0.00824					542.107	0.0004	0.96077	0.04351	0.94088	0.00572		243	0.68718		542.107	0.00011547	0.94328	0.02178	0.94199	0.01152		243	0.72767
	543.108	0.000251661	0.97144	0.0127	0.87738	0.01493		243.45	0.62408		543.103	0.000378594	0.94004	0.03832	0.95503	0.00233					543.107	0.0004	0.97745	0.03702	0.94176	0.00363		243.45	0.68814		543.108	0.00046188	0.95894	0.01218	0.9486	0.00608		243.45	0.72852
	544.108	0.000251661	0.98659	0.02384	0.88526	0.02025		243.9	0.62506		544.103	0.000378594	0.95227	0.02706	0.94703	0.01214					544.108	0.000305505	0.95839	0.03799	0.94186	0.00973		243.9	0.68909		544.108	0.00046188	0.95254	0.034	0.95171	0.00528		243.9	0.72937
	545.108	0.000251661	0.98691	0.02947	0.88397	0.0156		244.35	0.62603		545.104	0.000208167	0.95151	0.07669	0.9491	0.01108					545.108	0.000305505	0.94906	0.00853	0.94209	0.00971		244.35	0.69005		545.108	0.00011547	0.95246	0.00565	0.94885	0.00888		244.35	0.73021
	546.108	0.000360555	0.9396	0.07075	0.88884	0.02628		244.8	0.627		546.104	0.000208167	0.94788	0.01911	0.95068	0.00854					546.108	0.000305505	0.96633	0.01799	0.93672	0.01196		244.8	0.69099		546.108	0.00011547	0.95318	0.03145	0.94967	0.00505		244.8	0.73106
	547.108	0.000404145	0.99423	0.02896	0.88401	0.02423		245.25	0.62798		547.104	0.000208167	0.95687	0.02848	0.95185	0.00297					547.108	0.0004	0.93481	0.06622	0.94316	0.0056		245.25	0.69194		547.109	0.00046188	0.97515	0.02172	0.96313	0.00379		245.25	0.7319
	548.109	0.000251661	1.0064	0.03764	0.88368	0.02035		245.7	0.62894		548.104	0.000378594	0.96422	0.05208	0.94808	0.01069					548.109	0.000305505	0.95593	0.01471	0.9402	0.01004		245.7	0.69288		548.109	0.00046188	0.95043	0.05341	0.95587	0.00942		245.7	0.73274
	549.109	0.000251661	0.95697	0.04637	0.88558	0.01121		246.15	0.62991		549.104	0.000378594	0.94692	0.01982	0.95138	0.00346					549.109	0.000305505	0.97078	0.05161	0.93899	0.01456		246.15	0.69383		549.109	0.00046188	0.96225	0.02088	0.9535	0.00672		246.15	0.73357
	550.109	0.000251661	0.95952	0.01177	0.89083	0.00421		246.6	0.63088		550.105	0.000208167	0.95216	0.04638	0.95887	0.01042					550.109	0.000305505	0.96535	0.0247	0.95272	0.01244		246.6	0.69477		550.109	0.00011547	0.9576	0.00855	0.95771	0.00888		246.6	0.73441
	551.109	0.000360555	0.98114	0.04849	0.88978	0.0173		247.05	0.63184		551.105	0.000208167	0.95135	0.07576	0.94785	0.00858					551.109	0.000305505	0.97139	0.04535	0.94194	0.00962		247.05	0.6957		551.109	0.00011547	0.96535	0.00824	0.9487	0.00633		247.05	0.73524
	552.109	0.000360555	0.94338	0.04102	0.88188	0.02099		247.5	0.6328		552.105	0.000208167	0.9364	0.02853	0.95012	0.00337					552.109	0.000305505	0.96849	0.02614	0.94343	0.00096479		247.5	0.69664		552.11	0.00046188	0.98834	0.01552	0.94811	0.00782		247.5	0.73607
	553.11	0.000251661	0.93732	0.07084	0.89049	0.01285		247.95	0.63376		553.105	0.000208167	0.93028	0.04336	0.94302	0.00463					553.11	0.000305505	0.95108	0.02254	0.94381	0.00929		247.95	0.69757		553.11	0.00046188	0.95032	0.02193	0.95341	0.00904		247.95	0.7369
	554.11	0.000251661	0.94019	0.0625	0.88761	0.02241		248.4	0.63472		554.105	0.000378594	0.93205	0.02753	0.95107	0.0024					554.11	0.000305505	0.98159	0.04687	0.94309	0.01094		248.4	0.6985		554.11	0.00046188	0.97217	0.01896	0.95687	0.0076		248.4	0.73772
	555.11	0.000251661	0.96529	0.10735	0.89764	0.01368		248.85	0.63567		555.105	0.000556776	0.97111	0.0531	0.95046	0.00746					555.11	0.000305505	0.96959	0.02435	0.94983	0.00297		248.85	0.69942		555.11	0.00046188	0.94971	0.02221	0.9544	0.005		248.85	0.73854
	556.11	0.000360555	0.93305	0.03101	0.8854	0.01508		249.3	0.63663		556.106	0.000208167	0.94133	0.03552	0.95296	0.00974					556.11	0.000305505	0.97302	0.01518	0.94428	0.00798		249.3	0.70035		556.11	0.00011547	0.97989	0.02751	0.94947	0.00346		249.3	0.73936
	557.11	0.000404145	0.93137	0.03782	0.88831	0.02583		249.75	0.63758		557.106	0.000208167	0.92904	0.01274	0.95112	0.01045					557.11	0.0004	0.97713	0.02749	0.94832	0.00515		249.75	0.70127		557.11	0.00011547	0.98885	0.03161	0.95549	0.00822		249.75	0.74018
	558.111	0.000251661	0.93299	0.06951	0.89463	0.02057		250.2	0.63853		558.106	0.000208167	0.95435	0.02863	0.94864	0.00766					558.11	0.0004	0.96168	0.02829	0.94063	0.01187		250.2	0.70219		558.111	0.00046188	0.95873	0.0199	0.95574	0.00966		250.2	0.74099
	559.111	0.000251661	0.96054	0.01148	0.89212	0.01827		250.65	0.63947		559.106	0.000378594	0.95023	0.02154	0.95487	0.00261					559.111	0.000305505	0.96602	0.02293	0.95121	0.00849		250.65	0.70311		559.111	0.00046188	0.96329	0.02603	0.9585	0.00189		250.65	0.74181
	560.111	0.000251661	0.96661	0.03134	0.89582	0.02421		251.1	0.64042		560.106	0.000458258	0.95195	0.01346	0.95101	0.00377					560.111	0.000305505	0.97656	0.0182	0.94427	0.00722		251.1	0.70402		560.111	0.00046188	0.96557	0.00585	0.95221	0.00542		251.1	0.74262
	561.111	0.000360555	0.959	0.02004	0.89837	0.01213		251.55	0.64136		561.107	0.000208167	0.96028	0.02409	0.95443	0.00201					561.111	0.000305505	0.96962	0.04039	0.95005	0.01216		251.55	0.70494		561.111	0.00011547	0.95644	0.03931	0.95389	0.00519		251.55	0.74342
	562.111	0.000360555	0.94018	0.02399	0.89821	0.01543		252	0.6423		562.107	0.000208167	0.95523	0.03311	0.95284	0.00809					562.111	0.000305505	0.9631	0.01359	0.95207	0.00787		252	0.70585		562.112	0.00046188	0.97629	0.03325	0.96143	0.01436		252	0.74423
	563.112	0.000251661	0.97866	0.03852	0.89505	0.01409		252.45	0.64324		563.107	0.000208167	0.94964	0.0446	0.95561	0.01008					563.112	0.000305505	0.9747	0.01254	0.94816	0.00938		252.45	0.70675		563.112	0.00046188	0.94684	0.01896	0.95232	0.01251		252.45	0.74503
	564.112	0.000251661	0.97573	0.02006	0.8882	0.01324		252.9	0.64418		564.107	0.000208167	0.93308	0.02163	0.9548	0.00131					564.112	0.000305505	0.97216	0.02839	0.94547	0.00446		252.9	0.70766		564.112	0.00046188	0.97479	0.01086	0.95223	0.01021		252.9	0.74583
	565.112	0.000251661	0.95267	0.01043	0.88925	0.02006		253.35	0.64511		565.107	0.000378594	0.96036	0.0244	0.94706	0.00886					565.112	0.000305505	0.9567	0.01675	0.95022	0.01105		253.35	0.70856		565.112	0.00046188	0.94939	0.01323	0.95331	0.01126		253.35	0.74663
	566.112	0.000360555	0.95702	0.04563	0.89687	0.02487		253.8	0.64605		566.108	0.000208167	0.94955	0.01543	0.94783	0.00461					566.112	0.000305505	0.97562	0.04509	0.94717	0.01978		253.8	0.70946		566.112	0.00011547	0.95754	0.01903	0.95964	0.01287		253.8	0.74742
	567.112	0.000360555	0.95562	0.03471	0.89501	0.01104		254.25	0.64698		567.108	0.000208167	0.91071	0.03494	0.95517	0.01178					567.112	0.000305505	0.99197	0.04964	0.94465	0.01047		254.25	0.71036		567.112	0.00011547	0.97332	0.01518	0.95634	0.00452		254.25	0.74822
	568.113	0.000251661	0.95099	0.01861	0.89345	0.01811		254.7	0.6479		568.108	0.000208167	0.95508	0.03589	0.95398	0.00415					568.112	0.0004	0.98063	0.02514	0.951	0.00403		254.7	0.71126		568.113	0.00046188	0.96257	0.03647	0.95855	0.01182		254.7	0.74901
	569.113	0.000251661	0.95625	0.02524	0.90068	0.01478		255.15	0.64883		569.108	0.000208167	0.97366	0.06652	0.955	0.00651					569.113	0.000305505	0.95128	0.04629	0.94766	0.00854		255.15	0.71215		569.113	0.00046188	0.95967	0.01563	0.96168	0.00526		255.15	0.7498
	570.113	0.000251661	0.96618	0.03332	0.89282	0.01498		255.6	0.64976		570.108	0.000378594	0.95622	0.03925	0.94907	0.00838					570.113	0.000305505	0.9894	0.0155	0.94669	0.01471		255.6	0.71304		570.113	0.00046188	0.94895	0.01135	0.95591	0.00897		255.6	0.75058
	571.113	0.000360555	0.96276	0.08709	0.90137	0.01262		256.05	0.65068		571.108	0.000458258	0.94824	0.02009	0.94536	0.00211					571.113	0.000305505	0.95883	0.03906	0.95512	0.00386		256.05	0.71393		571.113	0.00011547	0.96141	0.02021	0.95914	0.01316		256.05	0.75136
	572.113	0.000404145	0.92496	0.04682	0.89307	0.01777		256.5	0.6516		572.109	0.000208167	0.96147	0.0307	0.96193	0.00426					572.113	0.0004	0.97004	0.00721	0.94961	0.00553		256.5	0.71481		572.113	0.00011547	0.95489	0.04953	0.95575	0.00786		256.5	0.75215
	573.114	0.000251661	0.95308	0.02103	0.89522	0.01173		256.95	0.65252		573.109	0.000208167	0.9708	0.02614	0.95783	0.00698					573.113	0.0004	0.99353	0.01053	0.94074	0.0096		256.95	0.7157		573.114	0.00046188	0.97993	0.04236	0.95649	0.00237		256.95	0.75293
	574.114	0.000251661	0.96607	0.02579	0.89696	0.0095		257.4	0.65343		574.109	0.000208167	0.95161	0.01945	0.94416	0.00704					574.114	0.000305505	0.98389	0.01992	0.95706	0.00724		257.4	0.71658		574.114	0.00046188	0.95534	0.01502	0.95515	0.00538		257.4	0.7537
	575.114	0.000251661	0.9751	0.02121	0.90406	0.01251		257.85	0.65435		575.109	0.000378594	0.93148	0.0182	0.95061	0.00661					575.114	0.000305505	0.97719	0.02075	0.94752	0.00957		257.85	0.71746		575.114	0.00046188	0.98734	0.01603	0.9531	0.01402		257.85	0.75448
	576.114	0.000360555	0.96579	0.01573	0.89584	0.01759		258.3	0.65526		576.109	0.000458258	0.95632	0.02445	0.95051	0.00699					576.114	0.000305505	0.9834	0.02557	0.94911	0.00356		258.3	0.71834		576.114	0.00011547	0.97114	0.01228	0.95674	0.01117		258.3	0.75525
	577.114	0.000360555	0.94518	0.05131	0.90255	0.01361		258.75	0.65617		577.11	0.000208167	0.9856	0.05599	0.94845	0.00222					577.114	0.000305505	0.96319	0.021	0.95464	0.00629		258.75	0.71921		577.115	0.00046188	0.97679	0.04957	0.95818	0.00699		258.75	0.75602
	578.115	0.000251661	0.924	0.03579	0.90762	0.01158		259.2	0.65708		578.11	0.000208167	0.9577	0.03176	0.94749	0.00156					578.115	0.000305505	1.0091	0.01112	0.95626	0.00207		259.2	0.72008		578.115	0.00046188	0.95697	0.01578	0.94709	0.00209		259.2	0.75679
	579.115	0.000251661	0.96332	0.03517	0.89995	0.02616		259.65	0.65799		579.11	0.000208167	0.94738	0.02944	0.9534	0.00556					579.115	0.000305505	0.94543	0.0299	0.94675	0.00319		259.65	0.72095		579.115	0.00046188	0.96996	0.01433	0.96029	0.0108		259.65	0.75755
	580.115	0.000251661	0.9853	0.03491	0.90524	0.01744		260.1	0.65889		580.11	0.000208167	0.97078	0.0404	0.95502	0.01063					580.115	0.000305505	0.98867	0.009	0.94862	0.0077		260.1	0.72182		580.115	0.00046188	0.97665	0.0239	0.95412	0.00238		260.1	0.75831
	581.115	0.000360555	0.9863	0.03324	0.91098	0.01458		260.55	0.6598		581.11	0.000378594	0.9514	0.00621	0.95102	0.00327					581.115	0.000305505	0.96696	0.02753	0.95391	0.01481		260.55	0.72269		581.115	0.00011547	0.96073	0.00591	0.95584	0.00837		260.55	0.75907
	582.115	0.000360555	0.93555	0.02949	0.9051	0.02103		261	0.6607		582.111	0.000208167	0.92158	0.01948	0.95416	0.00303					582.115	0.0004	0.94953	0.03884	0.95211	0.01275		261	0.72355		582.115	0.00011547	0.94132	0.0194	0.95926	0.00257		261	0.75983
	583.116	0.000251661	0.95377	0.01943	0.90602	0.01022		261.45	0.6616		583.111	0.000208167	0.93648	0.02531	0.95998	0.00327					583.115	0.0004	0.99424	0.02435	0.95312	0.00907		261.45	0.72441		583.116	0.00046188	0.98828	0.02064	0.96398	0.00656		261.45	0.76059
	584.116	0.000251661	0.93919	0.02012	0.89102	0.01228		261.9	0.66249		584.111	0.000208167	0.96329	0.01894	0.95682	0.00367					584.116	0.000305505	0.97049	0.0242	0.95061	0.00425		261.9	0.72527		584.116	0.00046188	0.97171	0.00596	0.94894	0.00902		261.9	0.76134
	585.116	0.000251661	0.94415	0.04113	0.9043	0.01877		262.35	0.66339		585.111	0.000378594	0.93004	0.02789	0.9494	0.00897					585.116	0.000305505	0.98154	0.0067	0.95064	0.01023		262.35	0.72612		585.116	0.00046188	0.96396	0.01652	0.94794	0.01012		262.35	0.76209
	586.116	0.000360555	0.93109	0.03701	0.89913	0.0186		262.8	0.66428		586.111	0.000378594	0.93574	0.02782	0.96145	0.00323					586.116	0.000305505	0.9669	0.02558	0.95552	0.01009		262.8	0.72698		586.116	0.00011547	0.96797	0.02413	0.956	0.01033		262.8	0.76284
	587.116	0.000360555	0.94232	0.04965	0.90449	0.02045		263.25	0.66517		587.112	0.000208167	0.98481	0.04812	0.95756	0.00746					587.116	0.000305505	0.99539	0.04362	0.959	0.00663		263.25	0.72783		587.117	0.00046188	0.96642	0.02072	0.95669	0.00378		263.25	0.76359
	588.117	0.000251661	0.96123	0.0355	0.90834	0.00317		263.7	0.66606		588.112	0.000208167	0.92582	0.03858	0.95823	0.00537					588.116	0.0004	0.95947	0.03227	0.95375	0.00608		263.7	0.72868		588.117	0.00046188	0.98694	0.03267	0.9639	0.00379		263.7	0.76433
	589.117	0.000251661	0.93882	0.03282	0.90553	0.0146		264.15	0.66695		589.112	0.000208167	0.95914	0.03544	0.95881	0.0072					589.117	0.000305505	0.97612	0.03609	0.95835	0.00512		264.15	0.72952		589.117	0.00046188	0.98121	0.04108	0.95302	0.00588		264.15	0.76508
	590.117	0.000251661	0.9442	0.04422	0.90869	0.00947		264.6	0.66783		590.112	0.000208167	0.91204	0.04451	0.96259	0.00751					590.117	0.000305505	0.96127	0.01134	0.9568	0.01405		264.6	0.73037		590.117	0.00046188	0.94836	0.02514	0.95473	0.01083		264.6	0.76582
	591.117	0.000360555	0.96952	0.01572	0.90439	0.00526		265.05	0.66871		591.112	0.000378594	0.95855	0.01956	0.95242	0.00586					591.117	0.000305505	0.99129	0.03547	0.95322	0.00749		265.05	0.73121		591.117	0.00011547	0.94325	0.06711	0.96375	0.0116		265.05	0.76655
	592.117	0.000360555	0.94937	0.02014	0.90672	0.01255		265.5	0.66959		592.113	0.000208167	0.93575	0.05517	0.95457	0.00948					592.117	0.000305505	0.96206	0.03189	0.95665	0.00418		265.5	0.73205		592.117	0.00011547	0.9806	0.01729	0.95586	0.00427		265.5	0.76729
	593.118	0.000251661	0.99533	0.03111	0.90776	0.01542		265.95	0.67047		593.113	0.000208167	0.95498	0.01133	0.95578	0.00668					593.117	0.0004	0.96906	0.02869	0.96361	0.000351713		265.95	0.73289		593.118	0.00046188	0.95206	0.02068	0.96031	0.01194		265.95	0.76802
	594.118	0.000251661	0.95056	0.03683	0.90971	0.01288		266.4	0.67135		594.113	0.000208167	0.98589	0.02471	0.9587	0.01176					594.118	0.000305505	1.00929	0.03889	0.95703	0.01116		266.4	0.73372		594.118	0.00046188	0.9619	0.02492	0.96264	0.00552		266.4	0.76875
	595.118	0.000251661	0.95572	0.00528	0.90998	0.02179		266.85	0.67222		595.113	0.000208167	0.96414	0.03215	0.95492	0.00278					595.118	0.000305505	0.97379	0.02135	0.96025	0.01139		266.85	0.73455		595.118	0.00046188	0.97382	0.01616	0.96809	0.00566		266.85	0.76948
	596.118	0.000360555	0.97097	0.01352	0.9103	0.01258		267.3	0.6731		596.113	0.000378594	0.94654	0.00732	0.95683	0.00641					596.118	0.000305505	0.98461	0.04164	0.95809	0.01222		267.3	0.73538		596.118	0.00011547	0.97137	0.01603	0.96077	0.00757		267.3	0.77021
	597.118	0.000360555	0.93321	0.01579	0.91309	0.01733		267.75	0.67397		597.113	0.000556776	0.94544	0.02512	0.95437	0.00174					597.118	0.000305505	0.99472	0.01113	0.96835	0.01213		267.75	0.73621		597.118	0.00011547	0.96988	0.02179	0.96058	0.00718		267.75	0.77094
	598.119	0.000251661	0.93961	0.05535	0.91464	0.01663		268.2	0.67484		598.114	0.000208167	0.93739	0.02695	0.96109	0.00852					598.118	0.0004	0.98335	0.01492	0.94786	0.00919		268.2	0.73704		598.119	0.00046188	0.96671	0.0333	0.96107	0.00747		268.2	0.77166
	599.119	0.000251661	0.96141	0.04307	0.91107	0.00437		268.65	0.67571		599.114	0.000208167	0.94307	0.01347	0.95802	0.00746					599.119	0.000305505	0.97851	0.01011	0.95737	0.01136		268.65	0.73786		599.119	0.00046188	0.95865	0.01111	0.96327	0.00585		268.65	0.77238
	600.119	0.000251661	0.98162	0.0482	0.91449	0.01755		269.1	0.67657		600.114	0.000208167	0.94489	0.01561	0.95536	0.00302					600.119	0.000305505	0.96817	0.02363	0.95763	0.01166		269.1	0.73868		600.119	0.00046188	0.9405	0.01269	0.96869	0.01303		269.1	0.7731
	601.119	0.000251661	0.95537	0.05501	0.91087	0.01235		269.55	0.67743		601.114	0.000378594	0.97121	0.07375	0.95143	0.00515					601.119	0.000305505	0.97564	0.02142	0.96417	0.00607		269.55	0.7395		601.119	0.00011547	0.9796	0.02826	0.96771	0.00659		269.55	0.77381
	602.119	0.000360555	0.93163	0.01333	0.91126	0.01195		270	0.67829		602.114	0.000458258	0.95723	0.02715	0.96472	0.00937					602.119	0.000305505	0.9781	0.03029	0.95301	0.01403		270	0.74032		602.12	0.00046188	0.99108	0.0177	0.96226	0.01344		270	0.77453
	603.12	0.000251661	0.94119	0.0497	0.90594	0.01239		270.45	0.67915		603.115	0.000208167	0.9392	0.03166	0.96154	0.00415					603.119	0.0004	0.97547	0.01133	0.95278	0.01436		270.45	0.74113		603.12	0.00046188	0.98881	0.01381	0.96807	0.01469		270.45	0.77524
	604.12	0.000251661	0.92501	0.05049	0.91544	0.0172		270.9	0.68001		604.115	0.000208167	0.95883	0.04185	0.95256	0.00313					604.12	0.000305505	0.94997	0.01065	0.96133	0.0082		270.9	0.74195		604.12	0.00046188	0.99089	0.02004	0.96298	0.00136		270.9	0.77595
	605.12	0.000251661	0.96933	0.06333	0.90759	0.01445		271.35	0.68087		605.115	0.000208167	0.9688	0.05578	0.95442	0.00855					605.12	0.000305505	0.96451	0.01898	0.96049	0.00905		271.35	0.74276		605.12	0.00046188	0.95199	0.01351	0.96863	0.00417		271.35	0.77665
	606.12	0.000360555	0.94598	0.02938	0.91256	0.01105		271.8	0.68172		606.115	0.000208167	0.94522	0.03032	0.95782	0.00533					606.12	0.000305505	0.97861	0.01018	0.95959	0.00583		271.8	0.74357		606.12	0.00011547	0.99017	0.01151	0.96094	0.0076		271.8	0.77736
	607.12	0.000360555	0.98178	0.01075	0.9113	0.01399		272.25	0.68257		607.115	0.000378594	0.94058	0.03127	0.95533	0.00454					607.12	0.000305505	0.95993	0.03581	0.96381	0.00806		272.25	0.74437		607.12	0.00011547	0.9747	0.02059	0.96543	0.0131		272.25	0.77806
	608.121	0.000251661	0.92831	0.03984	0.91272	0.01556		272.7	0.68342		608.116	0.000208167	0.94593	0.02633	0.96273	0.00596					608.12	0.0004	0.976	0.02137	0.96571	0.00736		272.7	0.74518		608.121	0.00046188	0.96948	0.00158	0.96092	0.00332		272.7	0.77876
	609.121	0.000251661	0.96614	0.0185	0.90769	0.02208		273.15	0.68427		609.116	0.000208167	0.9401	0.01846	0.95837	0.00703					609.121	0.000305505	0.97825	0.0224	0.96196	0.00817		273.15	0.74598		609.121	0.00046188	0.96694	0.02707	0.96711	0.00422		273.15	0.77946
	610.121	0.000251661	0.93997	0.05221	0.91146	0.01714		273.6	0.68511		610.116	0.000208167	0.9632	0.0088	0.96133	0.01368					610.121	0.000305505	0.95617	0.00939	0.96005	0.0127		273.6	0.74677		610.121	0.00046188	0.97692	0.01241	0.96633	0.01303		273.6	0.78016
	611.121	0.000251661	0.9597	0.02912	0.90525	0.01443		274.05	0.68596		611.116	0.000208167	0.9543	0.00558	0.96211	0.0084					611.121	0.000305505	0.97452	0.01926	0.96355	0.00717		274.05	0.74757		611.121	0.00011547	0.99358	0.01182	0.96614	0.00125		274.05	0.78085
	612.121	0.000360555	0.97279	0.04329	0.90857	0.02509		274.5	0.6868		612.116	0.000378594	0.95619	0.00914	0.95711	0.00858					612.121	0.000305505	0.98334	0.0236	0.95344	0.0092		274.5	0.74837		612.121	0.00052915	0.96326	0.02418	0.96789	0.01054		274.5	0.78155
	613.121	0.000404145	0.97368	0.02912	0.9181	0.01723		274.95	0.68764		613.116	0.000458258	0.95815	0.01616	0.96105	0.00765					613.121	0.0004	0.96652	0.02692	0.95935	0.01024		274.95	0.74916		613.122	0.00046188	0.98315	0.02135	0.96202	0.00708		274.95	0.78224
	614.122	0.000251661	0.95526	0.01701	0.91223	0.01014		275.4	0.68848		614.117	0.000208167	0.95528	0.02235	0.96122	0.00689					614.122	0.000305505	0.9656	0.02873	0.96039	0.00721		275.4	0.74995		614.122	0.00046188	0.97258	0.0286	0.96977	0.01915		275.4	0.78293
	615.122	0.000251661	0.94196	0.0187	0.91493	0.01798		275.85	0.68931		615.117	0.000208167	0.98294	0.02205	0.95953	0.00262					615.122	0.000305505	0.98757	0.00384	0.96438	0.01009		275.85	0.75074		615.122	0.00046188	0.9742	0.00634	0.95851	0.0117		275.85	0.78361
	616.122	0.000251661	0.96408	0.00361	0.90975	0.01099		276.3	0.69015		616.117	0.000208167	0.98114	0.04437	0.96927	0.00725					616.122	0.000305505	0.95081	0.02513	0.96038	0.01399		276.3	0.75152		616.122	0.00011547	0.98517	0.00628	0.96922	0.01527		276.3	0.7843
	617.122	0.000360555	0.95181	0.06934	0.91863	0.01533		276.75	0.69098		617.117	0.000378594	0.99857	0.04202	0.96282	0.0072					617.122	0.000305505	0.98527	0.01246	0.96384	0.00586		276.75	0.75231		617.122	0.00052915	0.98824	0.02372	0.96233	0.00212		276.75	0.78498
	618.123	0.000251661	0.94099	0.01039	0.91284	0.02247		277.2	0.69181		618.117	0.000458258	0.95169	0.03824	0.96709	0.00135					618.122	0.0004	0.95843	0.01336	0.9616	0.00416		277.2	0.75309		618.123	0.00046188	0.97636	0.02674	0.96401	0.01155		277.2	0.78566
	619.123	0.000251661	0.97999	0.02667	0.9203	0.02074		277.65	0.69264		619.118	0.000208167	0.97355	0.03553	0.96712	0.00829					619.123	0.000305505	0.93991	0.0341	0.96531	0.01219		277.65	0.75387		619.123	0.00046188	0.97801	0.02338	0.96204	0.00484		277.65	0.78634
	620.123	0.000251661	0.95944	0.04541	0.91899	0.01102		278.1	0.69347		620.118	0.000208167	0.94119	0.04181	0.96616	0.00425					620.123	0.000305505	0.97936	0.02291	0.95988	0.01002		278.1	0.75465		620.123	0.00046188	0.96836	0.00685	0.96475	0.00358		278.1	0.78701
	621.123	0.000360555	0.96132	0.02	0.91323	0.02255		278.55	0.69429		621.118	0.000208167	0.957	0.02184	0.9595	0.00539					621.123	0.000305505	0.99426	0.04975	0.96316	0.00572		278.55	0.75542		621.123	0.00011547	0.9766	0.00441	0.96523	0.00267		278.55	0.78768
	622.123	0.000360555	0.94245	0.03856	0.92683	0.00849		279	0.69511		622.118	0.000208167	0.94543	0.0322	0.95787	0.00768					622.123	0.000305505	0.98775	0.02064	0.96466	0.01103		279	0.75619		622.123	0.00011547	0.98703	0.02518	0.96054	0.01173		279	0.78836
	623.123	0.000404145	0.97141	0.03232	0.91701	0.01395		279.45	0.69593		623.118	0.000378594	0.96622	0.01247	0.96528	0.00457					623.123	0.0004	0.97224	0.01721	0.96991	0.01438		279.45	0.75696		623.124	0.00046188	0.98215	0.01914	0.97173	0.00592		279.45	0.78903
	624.124	0.000251661	0.99675	0.00528	0.92059	0.02174		279.9	0.69675		624.119	0.000208167	0.97145	0.04584	0.96713	0.00525					624.124	0.000305505	0.97746	0.01096	0.96468	0.00777		279.9	0.75773		624.124	0.00046188	0.97729	0.01264	0.96734	0.01016		279.9	0.78969
	625.124	0.000251661	0.93837	0.01044	0.92098	0.02129		280.35	0.69757		625.119	0.000208167	0.99092	0.05937	0.96599	0.0045					625.124	0.000305505	0.93816	0.03031	0.96073	0.00705		280.35	0.7585		625.124	0.00046188	0.99529	0.01245	0.96988	0.00482		280.35	0.79036
	626.124	0.000251661	0.944	0.02942	0.91628	0.0232		280.8	0.69839		626.119	0.000208167	0.98644	0.03722	0.95701	0.00991					626.124	0.000305505	0.99642	0.01884	0.95827	0.01425		280.8	0.75926		626.124	0.00011547	0.97689	0.01298	0.97275	0.00595		280.8	0.79102
	627.124	0.000360555	0.9694	0.03511	0.9194	0.01415		281.25	0.6992		627.119	0.000378594	0.95845	0.02497	0.96425	0.01159					627.124	0.000305505	0.97772	0.01435	0.96331	0.00429		281.25	0.76003		627.124	0.00011547	0.9661	0.01896	0.9671	0.00557		281.25	0.79168
	628.124	0.000404145	0.98723	0.02401	0.92886	0.0063		281.7	0.70001		628.119	0.000378594	0.95973	0.02635	0.96392	0.00455					628.124	0.0004	0.97402	0.03228	0.96471	0.01314		281.7	0.76079		628.125	0.00046188	0.98496	0.02822	0.96824	0.00605		281.7	0.79234
	629.125	0.000251661	0.94524	0.0241	0.92527	0.01568		282.15	0.70082		629.119	0.000458258	0.9672	0.03506	0.96736	0.00449					629.125	0.000305505	0.97822	0.02137	0.96526	0.01067		282.15	0.76154		629.125	0.00046188	0.97542	0.03125	0.96504	0.00481		282.15	0.793
	630.125	0.000251661	0.95867	0.02853	0.92722	0.01467		282.6	0.70163		630.12	0.000208167	0.9779	0.00539	0.96554	0.00586					630.125	0.000305505	0.96108	0.00924	0.96078	0.01674		282.6	0.7623		630.125	0.00046188	0.97481	0.00954	0.96459	0.0042		282.6	0.79366
	631.125	0.000360555	0.99501	0.01063	0.92512	0.0255		283.05	0.70243		631.12	0.000208167	0.92809	0.01528	0.9673	0.00393					631.125	0.000305505	0.98823	0.04473	0.96732	0.00729		283.05	0.76305		631.125	0.00011547	0.98099	0.02947	0.96753	0.00208		283.05	0.79431
	632.125	0.000360555	0.93328	0.0213	0.9163	0.02032		283.5	0.70324		632.12	0.000208167	0.95119	0.00879	0.96416	0.00459					632.125	0.000305505	1.00045	0.02025	0.96791	0.01571		283.5	0.7638		632.125	0.00011547	0.97349	0.02776	0.96265	0.01031		283.5	0.79496
	633.126	0.000251661	0.9731	0.02235	0.92053	0.00851		283.95	0.70404		633.12	0.000378594	0.94557	0.04787	0.96456	0.00769					633.125	0.0004	0.95578	0.01153	0.96449	0.01061		283.95	0.76455		633.126	0.00046188	0.9785	0.02276	0.96623	0.001		283.95	0.79561
	634.126	0.000251661	0.94354	0.0238	0.92149	0.01633		284.4	0.70484		634.121	0.000208167	0.93602	0.01873	0.96256	0.00318					634.126	0.000305505	0.97573	0.02738	0.96498	0.00441		284.4	0.7653		634.126	0.00046188	0.93742	0.00865	0.9697	0.00493		284.4	0.79626
	635.126	0.000251661	0.97436	0.04104	0.92156	0.0158		284.85	0.70564		635.121	0.000208167	0.96819	0.03005	0.96242	0.01117					635.126	0.000305505	0.99015	0.01573	0.96744	0.00242		284.85	0.76605		635.126	0.00046188	0.96753	0.00746	0.96454	0.01079		284.85	0.7969
	636.126	0.000251661	0.94437	0.04997	0.92564	0.0106		285.3	0.70643		636.121	0.000208167	0.96714	0.01589	0.96466	0.00558					636.126	0.000305505	1.00043	0.03465	0.96838	0.00995		285.3	0.76679		636.126	0.00046188	1.01071	0.04039	0.96821	0.00603		285.3	0.79755
	637.126	0.000360555	0.98152	0.0498	0.92491	0.01279		285.75	0.70723		637.121	0.000208167	0.92667	0.02594	0.96495	0.00643					637.126	0.000305505	0.96598	0.01257	0.96652	0.00569		285.75	0.76753		637.126	0.00011547	0.96498	0.01386	0.96698	0.00181		285.75	0.79819
	638.126	0.000404145	0.96365	0.03338	0.92861	0.00978		286.2	0.70802		638.121	0.000378594	0.97491	0.01158	0.97042	0.00613					638.126	0.0004	0.9681	0.04721	0.97023	0.01038		286.2	0.76827		638.127	0.00046188	0.97929	0.02865	0.96471	0.0088		286.2	0.79883
	639.127	0.000251661	0.97863	0.03187	0.92836	0.01388		286.65	0.70881		639.121	0.000378594	0.98406	0.01538	0.9698	0.00806					639.127	0.000305505	0.99538	0.01749	0.96411	0.0134		286.65	0.76901		639.127	0.00046188	0.97505	0.0339	0.96333	0.00735		286.65	0.79947
	640.127	0.000251661	0.9833	0.05547	0.9211	0.01271		287.1	0.7096		640.122	0.000208167	0.95371	0.03372	0.96847	0.01236					640.127	0.000305505	0.97894	0.03729	0.96611	0.0121		287.1	0.76974		640.127	0.00046188	0.98395	0.00736	0.96954	0.00876		287.1	0.8001
	641.127	0.000251661	0.97599	0.0369	0.92487	0.01673		287.55	0.71039		641.122	0.000208167	0.9805	0.02666	0.9721	0.00182					641.127	0.000305505	0.97506	0.02179	0.96523	0.00998		287.55	0.77047		641.127	0.00011547	0.97241	0.01072	0.96596	0.00388		287.55	0.80073
	642.127	0.000360555	0.94474	0.03637	0.92549	0.00609		288	0.71117		642.122	0.000208167	0.95156	0.02427	0.96418	0.00714					642.127	0.000305505	0.95516	0.01893	0.97542	0.01214		288	0.7712		642.127	0.00011547	0.97984	0.02461	0.97192	0.00659		288	0.80137
	643.127	0.000602771	0.98045	0.02148	0.93025	0.01893		288.45	0.71195		643.122	0.000378594	0.98675	0.05701	0.96617	0.00801					643.127	0.0004	0.98082	0.03718	0.96678	0.01181		288.45	0.77193		643.128	0.00046188	0.96587	0.00934	0.97038	0.00362		288.45	0.802
	644.128	0.000251661	0.98419	0.04534	0.93345	0.01599		288.9	0.71274		644.122	0.000458258	0.96387	0.02111	0.96693	0.00602					644.128	0.000305505	0.96727	0.03102	0.96812	0.01243		288.9	0.77266		644.128	0.00046188	0.98665	0.02113	0.97003	0.00949		288.9	0.80262
	645.128	0.000251661	0.97864	0.01671	0.92468	0.02047		289.35	0.71352		645.123	0.000208167	0.96114	0.01862	0.96047	0.00528					645.128	0.000305505	0.96132	0.03631	0.9712	0.00471		289.35	0.77338		645.128	0.00046188	0.96859	0.06992	0.97382	0.01054		289.35	0.80325
	646.128	0.000360555	0.93493	0.03233	0.93298	0.01706		289.8	0.71429		646.123	0.000208167	0.95427	0.02898	0.96844	0.00876					646.128	0.000305505	0.96019	0.01408	0.96758	0.01408		289.8	0.7741		646.128	0.00046188	0.97032	0.01627	0.97008	0.00483		289.8	0.80387
	647.128	0.000360555	0.97534	0.03024	0.93028	0.01329		290.25	0.71507		647.123	0.000208167	0.98484	0.0288	0.96895	0.00199					647.128	0.000305505	0.9901	0.02584	0.95759	0.00229		290.25	0.77482		647.128	0.00011547	0.96518	0.02554	0.9646	0.00772		290.25	0.8045
	648.128	0.000404145	0.96521	0.01636	0.92427	0.01133		290.7	0.71584		648.123	0.000208167	0.96881	0.02044	0.96862	0.00294					648.128	0.0004	0.96973	0.02136	0.96923	0.01015		290.7	0.77554		648.129	0.00046188	0.9758	0.01279	0.97154	0.00214		290.7	0.80512
	649.129	0.000251661	0.96117	0.03256	0.92814	0.01445		291.15	0.71662		649.123	0.000378594	0.9878	0.01037	0.96608	0.00572					649.129	0.000305505	0.9796	0.05099	0.96504	0.00688		291.15	0.77626		649.129	0.00046188	1.00359	0.0093	0.97044	0.00706		291.15	0.80573
	650.129	0.000251661	0.97337	0.04555	0.92617	0.01874		291.6	0.71739		650.124	0.000208167	0.96534	0.0386	0.96851	0.00365					650.129	0.000305505	0.97459	0.0103	0.96901	0.0099		291.6	0.77697		650.129	0.00046188	0.98048	0.01303	0.97489	0.00473		291.6	0.80635
	651.129	0.000251661	0.9888	0.05056	0.92157	0.00894		292.05	0.71815		651.124	0.000208167	0.96747	0.01658	0.96277	0.00937					651.129	0.000305505	0.96693	0.01333	0.96931	0.006		292.05	0.77768		651.129	0.00011547	0.96788	0.04026	0.9662	0.00886		292.05	0.80697
	652.129	0.000360555	0.94304	0.03458	0.92857	0.01601		292.5	0.71892		652.124	0.000208167	0.939	0.01058	0.9711	0.01277					652.129	0.000305505	0.99495	0.02856	0.95792	0.01179		292.5	0.77839		652.129	0.00011547	0.97639	0.01997	0.97962	0.01134		292.5	0.80758
	653.129	0.000360555	0.96899	0.0409	0.92812	0.01392		292.95	0.71969		653.124	0.000208167	0.95146	0.02622	0.96398	0.01204					653.129	0.0004	0.99488	0.01622	0.96982	0.00931		292.95	0.7791		653.13	0.00046188	1.00227	0.04056	0.97215	0.0046		292.95	0.80819
	654.13	0.000251661	0.96592	0.05065	0.93191	0.01811		293.4	0.72045		654.124	0.000378594	0.92622	0.03293	0.96913	0.00447					654.13	0.000305505	0.98635	0.01375	0.96989	0.00921		293.4	0.77981		654.13	0.00046188	0.98106	0.0246	0.97444	0.00328		293.4	0.8088
	655.13	0.000251661	0.94845	0.02441	0.93965	0.01379		293.85	0.72121		655.124	0.000458258	0.9503	0.02797	0.97303	0.00807					655.13	0.000305505	0.99189	0.01555	0.96772	0.00829		293.85	0.78051		655.13	0.00046188	0.96917	0.03161	0.97197	0.00488		293.85	0.8094
	656.13	0.000360555	0.93728	0.06068	0.93029	0.00949		294.3	0.72197		656.125	0.000208167	0.96255	0.02453	0.97066	0.00503					656.13	0.000305505	0.97721	0.02892	0.96354	0.01119		294.3	0.78121		656.13	0.00046188	0.96573	0.01718	0.96881	0.00249		294.3	0.81001
	657.13	0.000360555	0.97884	0.02973	0.93476	0.02438		294.75	0.72273		657.125	0.000208167	0.97413	0.04046	0.9663	0.00699					657.13	0.000305505	0.98238	0.02908	0.97091	0.00978		294.75	0.78191		657.13	0.00011547	0.96792	0.01248	0.95978	0.00487		294.75	0.81061
	658.13	0.000602771	0.96988	0.05004	0.93633	0.01394		295.2	0.72348		658.125	0.000208167	0.9644	0.0567	0.96648	0.00482					658.13	0.0004	0.98902	0.01491	0.96994	0.00681		295.2	0.78261		658.131	0.00046188	0.95087	0.021	0.96666	0.01127		295.2	0.81121
	659.131	0.000251661	0.93602	0.05133	0.9329	0.01638		295.65	0.72424		659.125	0.000378594	0.97194	0.01325	0.97415	0.00783					659.131	0.000305505	1.0028	0.02031	0.97284	0.01297		295.65	0.78331		659.131	0.00046188	0.96775	0.01136	0.97385	0.00796		295.65	0.81181
	660.131	0.000251661	0.99455	0.06384	0.93593	0.00824		296.1	0.72499		660.125	0.000458258	0.97772	0.03879	0.96484	0.00158					660.131	0.000305505	0.97758	0.02377	0.97368	0.00268		296.1	0.784		660.131	0.00046188	0.98822	0.02662	0.97332	0.01103		296.1	0.81241
	661.131	0.000360555	0.96492	0.0403	0.9332	0.00633		296.55	0.72574		661.126	0.000208167	0.97684	0.02572	0.97219	0.00119					661.131	0.000305505	0.99881	0.00635	0.97156	0.0096		296.55	0.78469		661.131	0.00046188	0.95055	0.01466	0.96832	0.01145		296.55	0.81301
	662.131	0.000360555	0.98292	0.04995	0.94283	0.02126		297	0.72649		662.126	0.000208167	0.95958	0.04132	0.95981	0.00279					662.131	0.000305505	0.97675	0.0073	0.97268	0.00459		297	0.78538		662.131	0.00011547	0.96889	0.01322	0.97002	0.00398		297	0.8136
	663.131	0.000404145	0.93608	0.03311	0.93054	0.00401		297.45	0.72723		663.126	0.000208167	0.95994	0.02111	0.96963	0.00756					663.131	0.0004	0.96702	0.02418	0.97421	0.01001		297.45	0.78607		663.132	0.00046188	0.99791	0.01471	0.96544	0.00618		297.45	0.81419
	664.132	0.000251661	0.99022	0.02344	0.93022	0.01386		297.9	0.72798		664.126	0.000208167	0.94397	0.04543	0.97821	0.00856					664.131	0.0004	0.99141	0.02569	0.97589	0.01613		297.9	0.78675		664.132	0.00046188	0.97674	0.03005	0.97893	0.0058		297.9	0.81478
	665.132	0.000251661	0.98154	0.01412	0.93567	0.01365		298.35	0.72872		665.126	0.000378594	0.9535	0.04858	0.97163	0.00598					665.132	0.000305505	0.97939	0.00648	0.97319	0.011		298.35	0.78744		665.132	0.00046188	0.99952	0.01962	0.9759	0.00474		298.35	0.81537
	666.132	0.000251661	0.95084	0.01519	0.93818	0.0151		298.8	0.72946		666.127	0.000208167	0.95641	0.01978	0.97571	0.00501					666.132	0.000305505	0.99172	0.01101	0.97523	0.00931		298.8	0.78812		666.132	0.00011547	0.99008	0.01515	0.97019	0.00308		298.8	0.81596
	667.132	0.000360555	0.96507	0.03002	0.94424	0.01376		299.25	0.7302		667.127	0.000208167	0.977	0.01934	0.97275	0.00433					667.132	0.000305505	0.97168	0.04328	0.97409	0.00723		299.25	0.7888		667.132	0.00011547	0.96812	0.02593	0.97049	0.00706		299.25	0.81654
	668.132	0.000602771	0.96798	0.03889	0.94402	0.01963		299.7	0.73094		668.127	0.000208167	0.95637	0.01653	0.97349	0.01133					668.132	0.000305505	0.98909	0.03669	0.96948	0.00342		299.7	0.78948		668.133	0.00046188	0.97822	0.01146	0.98364	0.00219		299.7	0.81712
	669.133	0.000251661	0.94693	0.03075	0.93415	0.01195		300.15	0.73168		669.127	0.000378594	0.98273	0.04136	0.97503	0.00158					669.133	0.000305505	0.96106	0.01566	0.9674	0.0085		300.15	0.79015		669.133	0.00046188	0.97564	0.01295	0.9732	0.00419		300.15	0.81771
	670.133	0.000251661	0.94166	0.04215	0.93648	0.01828		300.6	0.73241		670.127	0.000378594	0.95393	0.02984	0.97134	0.0055					670.133	0.000305505	0.99109	0.01707	0.97811	0.00417		300.6	0.79083		670.133	0.00046188	0.95536	0.03131	0.97107	0.00712		300.6	0.81829
	671.133	0.000360555	0.95827	0.01023	0.94061	0.01616		301.05	0.73315		671.127	0.000458258	0.96623	0.04741	0.96602	0.00738					671.133	0.000305505	0.98251	0.03062	0.97525	0.00659		301.05	0.7915		671.133	0.00046188	0.98134	0.0392	0.97955	0.00965		301.05	0.81886
	672.133	0.000360555	0.94049	0.0301	0.93771	0.01487		301.5	0.73388		672.128	0.000208167	0.9407	0.03393	0.9701	0.00783					672.133	0.000305505	1.00118	0.01334	0.97588	0.01392		301.5	0.79217		672.133	0.00011547	0.97383	0.03707	0.97738	0.00496		301.5	0.81944
	673.134	0.000251661	1.00246	0.02811	0.93731	0.01279		301.95	0.7346		673.128	0.000208167	0.97868	0.00201	0.96626	0.00332					673.133	0.0004	0.99503	0.01015	0.97429	0.00856		301.95	0.79283		673.134	0.00046188	0.98394	0.02155	0.97798	0.00267		301.95	0.82001
	674.134	0.000251661	0.94867	0.01729	0.93811	0.01639		302.4	0.73533		674.128	0.000208167	0.97825	0.00575	0.96654	0.00603					674.133	0.0004	0.9634	0.01493	0.97449	0.00703		302.4	0.7935		674.134	0.00046188	0.98092	0.02248	0.97051	0.00176		302.4	0.82059
	675.134	0.000251661	0.95713	0.01451	0.94345	0.00802		302.85	0.73606		675.128	0.000378594	0.96085	0.04802	0.96864	0.00161					675.134	0.000305505	1.02015	0.0274	0.97703	0.01476		302.85	0.79417		675.134	0.00046188	0.96523	0.01775	0.97411	0.00651		302.85	0.82116
	676.134	0.000251661	0.98068	0.02144	0.93551	0.00892		303.3	0.73678		676.129	0.000208167	0.94589	0.01389	0.97375	0.00467					676.134	0.000305505	0.96096	0.02268	0.97439	0.00783		303.3	0.79483		676.134	0.00011547	0.97545	0.01241	0.9807	0.00347		303.3	0.82172
	677.134	0.000360555	0.96646	0.04085	0.94467	0.00911		303.75	0.7375		677.129	0.000208167	0.96443	0.01455	0.97535	0.01001					677.134	0.000305505	0.98244	0.02436	0.97289	0.00743		303.75	0.79549		677.134	0.00011547	0.97738	0.0225	0.97811	0.00699		303.75	0.82229
	678.134	0.000404145	0.95704	0.02264	0.94464	0.00527		304.2	0.73822		678.129	0.000208167	0.95648	0.06037	0.97276	0.00932					678.134	0.0004	0.98568	0.02078	0.98059	0.01065		304.2	0.79615		678.135	0.00046188	0.98664	0.04841	0.98219	0.0064		304.2	0.82286
	679.135	0.000251661	0.98091	0.00344	0.94521	0.01846		304.65	0.73894		679.129	0.000208167	0.96085	0.01639	0.97021	0.00915					679.135	0.000305505	0.98286	0.00619	0.97322	0.00278		304.65	0.7968		679.135	0.00046188	0.97127	0.04262	0.96399	0.00565		304.65	0.82342
	680.135	0.000251661	0.97205	0.01031	0.94611	0.01721		305.1	0.73966		680.129	0.000378594	0.99271	0.03644	0.97479	0.00753					680.135	0.000305505	1.01467	0.03539	0.98115	0.0088		305.1	0.79746		680.135	0.00046188	0.96033	0.02914	0.97542	0.00401		305.1	0.82398
	681.135	0.000251661	0.98646	0.02497	0.95027	0.01364		305.55	0.74037		681.129	0.000378594	0.95476	0.03636	0.97229	0.01039					681.135	0.000305505	0.99236	0.02528	0.9765	0.00569		305.55	0.79811		681.135	0.00011547	0.97637	0.01395	0.97193	0.0037		305.55	0.82454
	682.135	0.000360555	0.99552	0.04227	0.93938	0.01879		306	0.74109		682.13	0.000208167	0.97395	0.02073	0.96925	0.00559					682.135	0.000305505	1.01817	0.02319	0.97869	0.00888		306	0.79876		682.135	0.00011547	0.95326	0.03486	0.97312	0.0137		306	0.8251
	683.135	0.000360555	0.98771	0.03294	0.94416	0.00791		306.45	0.7418		683.13	0.000208167	0.93101	0.01024	0.97547	0.00676					683.135	0.000305505	0.97811	0.00406	0.98366	0.00324		306.45	0.79941		683.136	0.00046188	0.99017	0.01243	0.97139	0.016		306.45	0.82566
	684.136	0.000251661	0.96115	0.00933	0.94079	0.01098		306.9	0.74251		684.13	0.000208167	0.97512	0.02764	0.96553	0.00307					684.136	0.000305505	0.99329	0.00686	0.98305	0.01011		306.9	0.80006		684.136	0.00046188	0.98799	0.01221	0.97321	0.00707		306.9	0.82621
	685.136	0.000251661	0.97656	0.01832	0.94545	0.00825		307.35	0.74322		685.13	0.000378594	0.95496	0.02079	0.97123	0.00475					685.136	0.000305505	0.99435	0.01818	0.96993	0.01116		307.35	0.8007		685.136	0.00046188	0.99879	0.00539	0.97748	0.00121		307.35	0.82676
	686.136	0.000251661	1.00669	0.02075	0.94339	0.01831		307.8	0.74392		686.13	0.000458258	0.95015	0.01627	0.97891	0.00629					686.136	0.000305505	0.97802	0.03968	0.97428	0.00801		307.8	0.80134		686.136	0.00046188	0.9957	0.0268	0.97286	0.00802		307.8	0.82731
	687.136	0.000360555	0.95327	0.01146	0.9497	0.01465		308.25	0.74463		687.131	0.000208167	0.98593	0.02824	0.97188	0.00692					687.136	0.000305505	0.98058	0.01499	0.97717	0.00517		308.25	0.80198		687.136	0.00011547	0.97855	0.02069	0.98221	0.01988		308.25	0.82786
	688.136	0.000404145	0.9618	0.0326	0.94866	0.01275		308.7	0.74533		688.131	0.000208167	0.98183	0.02667	0.96632	0.00474					688.136	0.0004	1.01633	0.02788	0.97582	0.00777		308.7	0.80262		688.136	0.00052915	1.00927	0.00871	0.98236	0.00247		308.7	0.82841
	689.137	0.000251661	0.97202	0.06866	0.94393	0.02382		309.15	0.74603		689.131	0.000208167	0.96216	0.03746	0.97473	0.00218					689.136	0.0004	0.98659	0.0041	0.9769	0.01176		309.15	0.80326		689.137	0.00046188	1.00473	0.03695	0.97382	0.01488		309.15	0.82896
	690.137	0.000251661	0.94885	0.01352	0.94521	0.00817		309.6	0.74673		690.131	0.000208167	0.97501	0.02094	0.97199	0.00368					690.137	0.000305505	0.9649	0.01656	0.9784	0.00915		309.6	0.8039		690.137	0.00046188	0.98349	0.00719	0.97911	0.00921		309.6	0.8295
	691.137	0.000251661	0.97673	0.02768	0.94478	0.0125		310.05	0.74743		691.131	0.000378594	0.98665	0.03959	0.97689	0.00444					691.137	0.000305505	0.96815	0.02149	0.98049	0.0097		310.05	0.80453		691.137	0.00011547	0.97876	0.05306	0.98042	0.00945		310.05	0.83005
	692.137	0.000360555	0.96178	0.01893	0.94241	0.01051		310.5	0.74812		692.132	0.000208167	0.97494	0.03494	0.97015	0.00663					692.137	0.000305505	0.99799	0.01114	0.97726	0.01242		310.5	0.80516		692.137	0.00011547	1.02193	0.01944	0.97404	0.00977		310.5	0.83059
	693.137	0.000360555	0.98244	0.02233	0.94491	0.00784		310.95	0.74882		693.132	0.000208167	0.93359	0.03085	0.96574	0.00687					693.137	0.000305505	1.00237	0.00825	0.97361	0.01073		310.95	0.80579		693.138	0.00046188	1.00273	0.02258	0.97248	0.00773		310.95	0.83113
	694.138	0.000251661	0.99194	0.01149	0.94033	0.00933		311.4	0.74951		694.132	0.000208167	0.96518	0.01533	0.97506	0.00326					694.138	0.000305505	0.9669	0.00938	0.9719	0.01256		311.4	0.80642		694.138	0.00046188	0.97675	0.05439	0.97554	0.00816		311.4	0.83166
	695.138	0.000251661	0.94298	0.02713	0.94599	0.01074		311.85	0.7502		695.132	0.000208167	0.97608	0.00654	0.97494	0.01098					695.138	0.000305505	1.00189	0.03461	0.97779	0.01076		311.85	0.80705		695.138	0.00046188	0.96117	0.03612	0.96253	0.0047		311.85	0.8322
	696.138	0.000251661	0.96193	0.04055	0.9458	0.01386		312.3	0.75089		696.132	0.000378594	0.97921	0.03335	0.97374	0.00542					696.138	0.000305505	0.98977	0.03135	0.97707	0.01217		312.3	0.80767		696.138	0.00046188	0.9906	0.0171	0.97465	0.00306		312.3	0.83273
	697.138	0.000360555	1.00571	0.02749	0.94267	0.01303		312.75	0.75158		697.132	0.000378594	0.96102	0.00438	0.97402	0.01223					697.138	0.000305505	0.98205	0.00242	0.97034	0.01373		312.75	0.80829		697.138	0.00011547	0.9693	0.02154	0.98329	0.0095		312.75	0.83327
	698.138	0.000360555	0.98795	0.03295	0.94593	0.01325		313.2	0.75226		698.133	0.000208167	0.94868	0.01845	0.97681	0.009					698.138	0.000305505	0.98328	0.05207	0.97584	0.0143		313.2	0.80891		698.138	0.00011547	0.96095	0.01987	0.97911	0.00174		313.2	0.8338
	699.139	0.000251661	0.99814	0.03252	0.95316	0.021		313.65	0.75295		699.133	0.000208167	0.96413	0.02406	0.97241	0.00406					699.138	0.0004	0.973	0.00625	0.98505	0.00205		313.65	0.80953		699.139	0.00046188	0.96927	0.03582	0.97593	0.0029		313.65	0.83433
	700.139	0.000251661	0.99122	0.02462	0.95842	0.01103		314.1	0.75363		700.133	0.000208167	0.9779	0.04077	0.98012	0.00417					700.139	0.000305505	0.99143	0.02623	0.97891	0.00941		314.1	0.81015		700.139	0.00046188	1.00103	0.03108	0.97584	0.00407		314.1	0.83485
	701.139	0.000251661	0.93917	0.05284	0.94882	0.00905		314.55	0.75431		701.133	0.000378594	0.94991	0.03679	0.97675	0.00316					701.139	0.000305505	0.97435	0.01578	0.98046	0.00902		314.55	0.81076		701.139	0.00046188	0.98673	0.01838	0.98132	0.0057		314.55	0.83538
	702.139	0.000360555	0.96512	0.01679	0.94588	0.01042		315	0.75499		702.133	0.000458258	0.98639	0.02921	0.97872	0.00441					702.139	0.000305505	0.99903	0.02872	0.97788	0.01071		315	0.81138		702.139	0.00011547	0.96535	0.01302	0.97709	0.00216		315	0.8359
	703.139	0.000404145	0.94684	0.05028	0.94731	0.01501		315.45	0.75567		703.134	0.000208167	0.94473	0.01818	0.97461	0.00756					703.139	0.0004	0.99631	0.03418	0.97759	0.00986		315.45	0.81199		703.139	0.00011547	0.97892	0.03297	0.97588	0.00515		315.45	0.83643
	704.14	0.000251661	0.9994	0.04077	0.95413	0.01337		315.9	0.75634		704.134	0.000208167	0.98454	0.02515	0.97654	0.00718					704.139	0.0004	1.00526	0.00587	0.98265	0.00596		315.9	0.8126		704.14	0.00046188	0.97175	0.02071	0.98423	0.00833		315.9	0.83695
	705.14	0.000251661	0.97978	0.0278	0.94696	0.01373		316.35	0.75702		705.134	0.000208167	0.95707	0.02689	0.97741	0.00637					705.14	0.000305505	0.99609	0.01238	0.9784	0.00457		316.35	0.81321		705.14	0.00046188	0.9658	0.01479	0.98056	0.00519		316.35	0.83747
	706.14	0.000251661	0.98345	0.05419	0.95394	0.0161		316.8	0.75769		706.134	0.000208167	0.98344	0.01943	0.97381	0.00657					706.14	0.000305505	0.98772	0.0094	0.98658	0.01481		316.8	0.81381		706.14	0.00011547	0.97771	0.02638	0.98247	0.00633		316.8	0.83798
	707.14	0.000360555	1.00654	0.04107	0.9524	0.01414		317.25	0.75836		707.134	0.000378594	0.96718	0.01583	0.97739	0.00216					707.14	0.000305505	0.97391	0.02458	0.98037	0.00329		317.25	0.81442		707.14	0.00011547	1.01838	0.0238	0.97701	0.00898		317.25	0.8385
	708.14	0.000360555	1.00752	0.01084	0.95223	0.01419		317.7	0.75903		708.135	0.000208167	0.96437	0.00795	0.97564	0.00461					708.14	0.000305505	0.97922	0.03219	0.98488	0.00537		317.7	0.81502		708.141	0.00046188	0.99919	0.03156	0.97753	0.01239		317.7	0.83902
	709.141	0.000251661	0.97678	0.04498	0.95415	0.01269		318.15	0.7597		709.135	0.000208167	0.96085	0.0412	0.97455	0.00334					709.141	0.000305505	0.98644	0.02577	0.98627	0.00337		318.15	0.81562		709.141	0.00046188	0.97951	0.02931	0.97876	0.00788		318.15	0.83953
	710.141	0.000251661	0.96767	0.04046	0.95892	0.01062		318.6	0.76036		710.135	0.000208167	0.98617	0.01255	0.97207	0.00381					710.141	0.000305505	0.99256	0.01837	0.98487	0.00586		318.6	0.81622		710.141	0.00046188	0.97376	0.03318	0.97926	0.00297		318.6	0.84004
	711.141	0.000251661	0.96193	0.0363	0.95542	0.01785		319.05	0.76102		711.135	0.000378594	0.97452	0.01329	0.97166	0.00342					711.141	0.000305505	0.96449	0.01923	0.98024	0.00752		319.05	0.81682		711.141	0.00046188	0.97223	0.05389	0.98223	0.00565		319.05	0.84055
	712.141	0.000360555	0.96906	0.02936	0.95432	0.01592		319.5	0.76169		712.135	0.000378594	0.97926	0.02677	0.97202	0.00422					712.141	0.000305505	0.9903	0.00842	0.97876	0.01057		319.5	0.81741		712.141	0.00011547	0.99189	0.01494	0.97769	0.00292		319.5	0.84106
	713.141	0.000404145	0.97616	0.02616	0.95222	0.01312		319.95	0.76235		713.135	0.000458258	0.99337	0.0552	0.972	0.00812					713.141	0.0004	0.99763	0.02139	0.98235	0.0035		319.95	0.818		713.141	0.00011547	0.9764	0.04078	0.97887	0.01036		319.95	0.84157
	714.142	0.000251661	0.96032	0.05053	0.94423	0.01422		320.4	0.76301		714.136	0.000208167	0.97025	0.02858	0.97109	0.0099					714.141	0.0004	0.96039	0.01858	0.98086	0.00678		320.4	0.8186		714.142	0.00046188	0.98599	0.02771	0.98034	0.01134		320.4	0.84207
	715.142	0.000251661	0.97409	0.04049	0.95436	0.01399		320.85	0.76366		715.136	0.000208167	0.97267	0.05323	0.97627	0.000333724					715.142	0.000305505	0.98858	0.01182	0.98881	0.00813		320.85	0.81919		715.142	0.00046188	1.00229	0.02152	0.97811	0.00892		320.85	0.84257
	716.142	0.000251661	0.96826	0.07403	0.95778	0.0119		321.3	0.76432		716.136	0.000208167	0.9649	0.01017	0.97089	0.00644					716.142	0.000305505	0.97728	0.01463	0.98533	0.00301		321.3	0.81978		716.142	0.00046188	0.97183	0.02543	0.97536	0.00187		321.3	0.84308
	717.142	0.000360555	0.99417	0.03533	0.95462	0.01727		321.75	0.76497		717.136	0.000378594	0.94391	0.03536	0.97652	0.00973					717.142	0.000305505	0.98833	0.02926	0.9773	0.01175		321.75	0.82036		717.142	0.00011547	0.99607	0.01352	0.98208	0.00168		321.75	0.84357
	718.142	0.000360555	0.96041	0.02305	0.95174	0.0147		322.2	0.76563		718.136	0.000556776	1.00549	0.00369	0.97397	0.00968					718.142	0.000305505	0.97976	0.03227	0.97722	0.00906		322.2	0.82095		718.143	0.00046188	1.00297	0.01102	0.97911	0.00996		322.2	0.84407
	719.143	0.000251661	0.96478	0.02357	0.95389	0.01031		322.65	0.76628		719.137	0.000208167	0.94986	0.05502	0.96831	0.00149					719.143	0.000305505	0.99153	0.01835	0.98025	0.00432		322.65	0.82153		719.143	0.00046188	0.98992	0.00721	0.98184	0.00395		322.65	0.84457
	720.143	0.000251661	0.9823	0.05443	0.95291	0.01412		323.1	0.76692		720.137	0.000208167	0.94314	0.02499	0.9693	0.00361					720.143	0.000305505	0.98692	0.01355	0.98062	0.00937		323.1	0.82211		720.143	0.00046188	0.98931	0.00159	0.9737	0.00713		323.1	0.84507
	721.143	0.000251661	0.97118	0.06378	0.95395	0.00931		323.55	0.76757		721.137	0.000208167	1.0025	0.01413	0.97423	0.0036					721.143	0.000305505	0.99035	0.00337	0.98036	0.00466		323.55	0.82269		721.143	0.00046188	1.00132	0.03197	0.98375	0.00607		323.55	0.84556
	722.143	0.000360555	0.96423	0.04731	0.96066	0.01982		324	0.76822		722.137	0.000378594	0.97128	0.02045	0.98356	0.00329					722.143	0.000305505	0.98999	0.02346	0.9824	0.0026		324	0.82327		722.143	0.00011547	1.00138	0.02574	0.98333	0.00768		324	0.84605
	723.143	0.000360555	0.9375	0.04326	0.9576	0.00757		324.45	0.76886		723.137	0.000378594	0.97245	0.05093	0.97585	0.0022					723.143	0.000305505	0.9895	0.03268	0.97932	0.00762		324.45	0.82384		723.143	0.00011547	0.98986	0.00555	0.97496	0.00347		324.45	0.84654
	724.144	0.000251661	0.97587	0.05877	0.96093	0.0137		324.9	0.7695		724.138	0.000208167	0.95102	0.01993	0.97545	0.00909					724.143	0.0004	0.96779	0.01404	0.98056	0.00216		324.9	0.82442		724.144	0.00046188	1.00759	0.02357	0.9806	0.00749		324.9	0.84703
	725.144	0.000251661	0.99421	0.03177	0.95517	0.01894		325.35	0.77015		725.138	0.000208167	1.00831	0.05715	0.97824	0.00372					725.144	0.000305505	0.99657	0.02956	0.9871	0.00722		325.35	0.82499		725.144	0.00046188	0.98515	0.02264	0.9746	0.00438		325.35	0.84752
	726.144	0.000251661	0.92307	0.04254	0.95493	0.00897		325.8	0.77079		726.138	0.000208167	0.96759	0.0222	0.97724	0.00378					726.144	0.000305505	0.96683	0.03461	0.98294	0.01193		325.8	0.82556		726.144	0.00046188	0.98646	0.02152	0.98035	0.0189		325.8	0.84801
	727.144	0.000360555	0.96935	0.02831	0.95564	0.0142		326.25	0.77142		727.138	0.000378594	0.97156	0.02127	0.97687	0.0084					727.144	0.000305505	0.99752	0.00543	0.98345	0.00297		326.25	0.82613		727.144	0.00011547	0.97418	0.02529	0.97723	0.00543		326.25	0.84849
	728.144	0.000360555	0.99682	0.01593	0.9607	0.00856		326.7	0.77206		728.138	0.000378594	0.9691	0.01795	0.98607	0.00204					728.144	0.0004	0.97326	0.02549	0.98149	0.00168		326.7	0.8267		728.144	0.00011547	0.96739	0.02179	0.9797	0.01092		326.7	0.84898
	729.145	0.000251661	0.9647	0.01659	0.96546	0.01579		327.15	0.77269		729.139	0.000208167	1.01041	0.03789	0.97551	0.01125					729.144	0.0004	0.97945	0.04247	0.98064	0.00873		327.15	0.82726		729.145	0.00046188	0.99658	0.0414	0.98555	0.00469		327.15	0.84946
	730.145	0.000251661	0.99799	0.03725	0.96374	0.01013		327.6	0.77333		730.139	0.000208167	0.97372	0.02148	0.97917	0.00737					730.145	0.000305505	1.00253	0.02343	0.97538	0.00907		327.6	0.82783		730.145	0.00046188	0.99478	0.01881	0.98139	0.00564		327.6	0.84994
	731.145	0.000251661	0.98635	0.01388	0.9552	0.01339		328.05	0.77396		731.139	0.000208167	0.9921	0.01502	0.97553	0.014					731.145	0.000305505	0.97291	0.02185	0.98045	0.0084		328.05	0.82839		731.145	0.00046188	1.00249	0.0244	0.98398	0.00109		328.05	0.85042
	732.145	0.000360555	0.97305	0.02077	0.9689	0.01521		328.5	0.77459		732.139	0.000208167	0.97224	0.0399	0.97708	0.00462					732.145	0.000305505	0.98695	0.02123	0.98019	0.00578		328.5	0.82895		732.145	0.00011547	0.98212	0.03808	0.98446	0.00231		328.5	0.85089
	733.145	0.000360555	0.96378	0.04138	0.96637	0.00468		328.95	0.77522		733.139	0.000378594	0.99658	0.05089	0.97585	0.00646					733.145	0.000305505	1.00143	0.02701	0.9827	0.00483		328.95	0.82951		733.146	0.00046188	0.98725	0.01351	0.98745	0.01242		328.95	0.85137
	734.146	0.000251661	1.01108	0.02074	0.96534	0.00902		329.4	0.77584		734.14	0.000208167	1.02248	0.00897	0.97406	0.00554					734.146	0.000305505	0.97947	0.000181475	0.97695	0.00725		329.4	0.83007		734.146	0.00046188	0.98641	0.03019	0.97779	0.00779		329.4	0.85184
	735.146	0.000251661	0.97127	0.02611	0.95412	0.01464		329.85	0.77647		735.14	0.000208167	1.01013	0.02207	0.98407	0.000900015					735.146	0.000305505	0.99475	0.02047	0.98059	0.000584819		329.85	0.83062		735.146	0.00046188	1.00556	0.01911	0.97619	0.00786		329.85	0.85232
	736.146	0.000251661	0.98256	0.05824	0.96175	0.00947		330.3	0.77709		736.14	0.000208167	0.95906	0.07492	0.97763	0.00698					736.146	0.000305505	0.97763	0.01394	0.97659	0.00627		330.3	0.83118		736.146	0.00046188	1.00185	0.02343	0.98456	0.00552		330.3	0.85279
	737.146	0.000360555	0.99022	0.04657	0.96246	0.01984		330.75	0.77771		737.14	0.000208167	0.97843	0.0269	0.98109	0.00252					737.146	0.000305505	0.96537	0.04479	0.98973	0.00654		330.75	0.83173		737.146	0.00011547	1.00544	0.02904	0.98383	0.01649		330.75	0.85326
	738.146	0.000360555	0.98909	0.05246	0.95928	0.01119		331.2	0.77833		738.14	0.000378594	1.0004	0.03711	0.985	0.00327					738.146	0.0004	0.99053	0.01972	0.98548	0.00448		331.2	0.83228		738.146	0.00011547	0.98373	0.00803	0.98515	0.01333		331.2	0.85373
	739.147	0.000251661	1.00108	0.06937	0.96393	0.02102		331.65	0.77895		739.14	0.000458258	0.96341	0.04668	0.9846	0.00417					739.146	0.0004	0.99528	0.03086	0.98038	0.0096		331.65	0.83283		739.147	0.00046188	0.97104	0.01511	0.98172	0.00614		331.65	0.85419
	740.147	0.000251661	0.94207	0.0659	0.95463	0.01341		332.1	0.77957		740.141	0.000208167	0.96793	0.04736	0.97779	0.00155					740.147	0.000305505	1.00238	0.02354	0.98529	0.00546		332.1	0.83337		740.147	0.00046188	0.98138	0.01292	0.98499	0.01205		332.1	0.85466
	741.147	0.000251661	0.99035	0.04115	0.95966	0.00947		332.55	0.78019		741.141	0.000208167	0.97294	0.07087	0.98678	0.01221					741.147	0.000305505	0.96918	0.02602	0.98537	0.00864		332.55	0.83392		741.147	0.00046188	0.98171	0.02544	0.98346	0.00988		332.55	0.85512
	742.147	0.000360555	0.96566	0.03552	0.95568	0.00572		333	0.7808		742.141	0.000208167	0.95281	0.00826	0.98308	0.00894					742.147	0.000305505	0.97373	0.02577	0.97795	0.00716		333	0.83446		742.147	0.00011547	0.9914	0.03783	0.9788	0.00975		333	0.85558
	743.147	0.000360555	0.96206	0.02293	0.96519	0.00989		333.45	0.78141		743.141	0.000378594	1.01558	0.01769	0.98072	0.00949					743.147	0.000305505	0.98505	0.03896	0.98328	0.00264		333.45	0.83501		743.148	0.00046188	0.97951	0.01035	0.98199	0.00712		333.45	0.85604
	744.148	0.000251661	1.00397	0.00337	0.96113	0.0138		333.9	0.78202		744.141	0.000458258	0.95534	0.01383	0.97541	0.00288					744.147	0.0004	1.00249	0.01242	0.98561	0.0062		333.9	0.83555		744.148	0.00046188	0.98309	0.04692	0.98197	0.00464		333.9	0.8565
	745.148	0.000251661	1.00343	0.02999	0.95829	0.01312		334.35	0.78263		745.142	0.000208167	0.96689	0.01681	0.98211	0.00643					745.148	0.000305505	0.98608	0.02208	0.97555	0.00786		334.35	0.83608		745.148	0.00046188	1.0047	0.02453	0.97409	0.01071		334.35	0.85696
	746.148	0.000251661	0.95081	0.05441	0.96356	0.00832		334.8	0.78324		746.142	0.000208167	1.01105	0.05182	0.97824	0.00672					746.148	0.000305505	0.97407	0.00546	0.98285	0.00634		334.8	0.83662		746.148	0.00046188	0.95679	0.00896	0.98098	0.01049		334.8	0.85742
	747.148	0.000360555	0.96683	0.04001	0.95965	0.01703		335.25	0.78385		747.142	0.000208167	0.97218	0.01729	0.98178	0.00143					747.148	0.000305505	0.97664	0.02918	0.98776	0.00611		335.25	0.83716		747.148	0.00011547	0.98641	0.02545	0.98508	0.00803		335.25	0.85788
	748.148	0.000360555	0.9603	0.02718	0.96463	0.00696		335.7	0.78445		748.142	0.000208167	0.95625	0.02067	0.98507	0.00244					748.148	0.000305505	0.96978	0.01298	0.99083	0.00477		335.7	0.83769		748.149	0.00046188	0.9707	0.02529	0.98612	0.00231		335.7	0.85833
	749.149	0.000251661	0.97606	0.0436	0.97024	0.01945		336.15	0.78505		749.142	0.000378594	0.9583	0.02713	0.98106	0.00202					749.148	0.0004	0.98961	0.0375	0.98265	0.00152		336.15	0.83822		749.149	0.00046188	0.98002	0.03727	0.98256	0.00696		336.15	0.85878
	750.149	0.000251661	0.97381	0.03703	0.96124	0.01255		336.6	0.78565		750.143	0.000208167	0.98678	0.01905	0.9794	0.00451					750.149	0.000305505	0.98368	0.00833	0.99022	0.00955		336.6	0.83876		750.149	0.00046188	1.00375	0.02193	0.98744	0.00621		336.6	0.85923
	751.149	0.000251661	0.97318	0.04212	0.96335	0.01252		337.05	0.78625		751.143	0.000208167	0.96875	0.02453	0.98407	0.00523					751.149	0.000305505	0.97592	0.01592	0.97367	0.01212		337.05	0.83928		751.149	0.00046188	0.97888	0.05919	0.98128	0.00598		337.05	0.85968
	752.149	0.000360555	0.96071	0.01483	0.97631	0.01065		337.5	0.78685		752.143	0.000208167	0.97051	0.02946	0.97934	0.00828					752.149	0.000305505	0.96702	0.03417	0.97734	0.00808		337.5	0.83981		752.149	0.00011547	0.98714	0.03688	0.98623	0.00585		337.5	0.86013
	753.149	0.000360555	0.96658	0.00908	0.96982	0.00958		337.95	0.78745		753.143	0.000378594	0.99022	0.03019	0.9817	0.00416					753.149	0.000305505	0.99184	0.00795	0.98611	0.00342		337.95	0.84034		753.149	0.00011547	0.99287	0.01711	0.98929	0.00837		337.95	0.86058
	754.149	0.000404145	0.97908	0.02931	0.96732	0.01034		338.4	0.78805		754.143	0.000378594	0.94734	0.05616	0.98692	0.00271					754.149	0.0004	0.96912	0.00859	0.98673	0.00678		338.4	0.84086		754.15	0.00046188	0.96276	0.02605	0.98824	0.00641		338.4	0.86102
	755.15	0.000251661	0.96557	0.02851	0.97206	0.01578		338.85	0.78864		755.143	0.000458258	0.97517	0.04358	0.97931	0.00588					755.15	0.000305505	0.98438	0.00499	0.9871	0.00324		338.85	0.84138		755.15	0.00046188	0.97679	0.01437	0.98667	0.00896		338.85	0.86147
	756.15	0.000251661	1.00231	0.02355	0.96941	0.01766		339.3	0.78923		756.144	0.000208167	0.97194	0.0316	0.98229	0.01146					756.15	0.000305505	0.98866	0.02432	0.9796	0.01689		339.3	0.84191		756.15	0.00046188	0.98516	0.01181	0.98559	0.00827		339.3	0.86191
	757.15	0.000251661	0.9901	0.03058	0.96748	0.00911		339.75	0.78982		757.144	0.000208167	0.98646	0.04083	0.98705	0.0024					757.15	0.000305505	0.99743	0.02553	0.9866	0.01077		339.75	0.84242		757.15	0.00011547	0.9846	0.04417	0.98313	0.00651		339.75	0.86235
	758.15	0.000360555	0.98097	0.02816	0.97145	0.01207		340.2	0.79041		758.144	0.000208167	1.01014	0.07508	0.97966	0.00694					758.15	0.000305505	1.0089	0.03776	0.98453	0.00433		340.2	0.84294		758.151	0.00046188	0.98477	0.00391	0.98165	0.00789		340.2	0.86279
	759.15	0.000404145	0.95464	0.01879	0.96673	0.01471		340.65	0.791		759.144	0.000378594	0.97231	0.02922	0.98541	0.00363					759.15	0.0004	0.98048	0.02689	0.98597	0.00327		340.65	0.84346		759.151	0.00046188	0.97663	0.01089	0.98795	0.01142		340.65	0.86323
	760.151	0.000251661	0.99698	0.01816	0.97258	0.01005		341.1	0.79159		760.144	0.000556776	0.95324	0.03221	0.98062	0.00252					760.151	0.000305505	0.9833	0.01484	0.98059	0.00821		341.1	0.84397		760.151	0.00046188	0.98699	0.00716	0.98657	0.01258		341.1	0.86366
	761.151	0.000251661	0.97848	0.02827	0.96781	0.01395		341.55	0.79217		761.145	0.000208167	0.99449	0.0156	0.97967	0.00844					761.151	0.000305505	0.98703	0.02116	0.98596	0.01131		341.55	0.84449		761.151	0.00046188	0.99742	0.02118	0.98682	0.00793		341.55	0.8641
	762.151	0.000360555	0.96564	0.03912	0.96831	0.01212		342	0.79275		762.145	0.000208167	0.97938	0.022	0.98445	0.0033					762.151	0.000305505	0.9883	0.02932	0.98208	0.00539		342	0.845		762.151	0.00011547	0.97264	0.00564	0.98155	0.00986		342	0.86453
	763.151	0.000360555	0.96357	0.02527	0.96792	0.02272		342.45	0.79334		763.145	0.000208167	0.97081	0.01476	0.97718	0.00958					763.151	0.000305505	0.96593	0.01632	0.98685	0.00974		342.45	0.84551		763.151	0.00011547	1.01117	0.03269	0.98728	0.01211		342.45	0.86497
	764.152	0.000251661	0.98851	0.01473	0.97586	0.0048		342.9	0.79392		764.145	0.000378594	0.97145	0.05494	0.98318	0.00687					764.151	0.0004	0.97958	0.03927	0.98534	0.00332		342.9	0.84602		764.152	0.00046188	0.98687	0.01912	0.98735	0.00877		342.9	0.8654
	765.152	0.000251661	1.00776	0.01008	0.96914	0.01005		343.35	0.79449		765.145	0.000378594	0.97929	0.0214	0.98492	0.0082					765.152	0.000305505	0.97976	0.0209	0.98369	0.00104		343.35	0.84652		765.152	0.00046188	1.01291	0.03584	0.99147	0.00765		343.35	0.86583
	766.152	0.000251661	0.98092	0.01543	0.96835	0.0104		343.8	0.79507		766.146	0.000208167	0.98928	0.00655	0.98475	0.00626					766.152	0.000305505	1.01089	0.02767	0.99211	0.00914		343.8	0.84703		766.152	0.00046188	0.98158	0.01427	0.98307	0.0042		343.8	0.86626
	767.152	0.000251661	0.96697	0.01382	0.97593	0.01644		344.25	0.79565		767.146	0.000208167	0.98241	0.01112	0.98187	0.00624					767.152	0.000305505	0.99319	0.00743	0.9833	0.00379		344.25	0.84753		767.152	0.00011547	1.01088	0.02194	0.98688	0.00853		344.25	0.86668
	768.152	0.000360555	0.96053	0.02647	0.9745	0.01284		344.7	0.79622		768.146	0.000208167	0.99086	0.02428	0.98547	0.00428					768.152	0.000305505	0.99735	0.02555	0.98996	0.00543		344.7	0.84803		768.152	0.00011547	0.99293	0.01216	0.98473	0.01201		344.7	0.86711
	769.152	0.000404145	0.97735	0.02368	0.9747	0.01766		345.15	0.7968		769.146	0.000208167	1.00305	0.01396	0.97445	0.00566					769.152	0.0004	0.99272	0.0378	0.98818	0.0102		345.15	0.84854		769.153	0.00046188	1.00853	0.02178	0.98866	0.0112		345.15	0.86753
	770.153	0.000251661	0.96251	0.08651	0.97668	0.01459		345.6	0.79737		770.146	0.000378594	0.96573	0.04105	0.98954	0.00705					770.153	0.000305505	0.98492	0.05761	0.98675	0.00155		345.6	0.84903		770.153	0.00046188	1.01185	0.02231	0.98626	0.01231		345.6	0.86796
	771.153	0.000251661	0.97928	0.05442	0.97133	0.01156		346.05	0.79794		771.147	0.000208167	0.97231	0.03753	0.99004	0.00538					771.153	0.000305505	0.98312	0.00625	0.98395	0.00927		346.05	0.84953		771.153	0.00046188	0.97158	0.03151	0.99047	0.0157		346.05	0.86838
	772.153	0.000251661	0.97683	0.0551	0.9764	0.01431		346.5	0.7985		772.147	0.000208167	0.98468	0.05489	0.98161	0.00589					772.153	0.000305505	0.97158	0.02309	0.98713	0.00397		346.5	0.85003		772.153	0.00011547	0.97607	0.02333	0.98598	0.00539		346.5	0.8688
	773.153	0.000360555	0.98464	0.03232	0.97347	0.00819		346.95	0.79907		773.147	0.000208167	0.97792	0.03872	0.9786	0.00275					773.153	0.000305505	0.97358	0.00518	0.98553	0.01033		346.95	0.85052		773.153	0.00011547	0.99624	0.04067	0.9847	0.00587		346.95	0.86922
	774.154	0.000251661	0.96868	0.04265	0.97251	0.01269		347.4	0.79964		774.147	0.000208167	1.00373	0.04356	0.98353	0.00747					774.153	0.0004	0.98594	0.03116	0.98302	0.00665		347.4	0.85101		774.154	0.00046188	0.97469	0.02883	0.9864	0.01595		347.4	0.86964
	775.154	0.000251661	1.01194	0.02073	0.98046	0.01366		347.85	0.8002		775.147	0.000378594	1.00776	0.00513	0.98203	0.00288					775.154	0.000305505	0.98554	0.02775	0.9841	0.0081		347.85	0.85151		775.154	0.00046188	0.98471	0.02584	0.98613	0.01258		347.85	0.87005
	776.154	0.000251661	0.96979	0.02199	0.96571	0.01255		348.3	0.80076		776.147	0.000458258	0.99104	0.04335	0.98616	0.00207					776.154	0.000305505	0.99543	0.02157	0.98447	0.0053		348.3	0.852		776.154	0.00046188	0.97546	0.03074	0.99162	0.00191		348.3	0.87047
	777.154	0.000360555	0.99823	0.04811	0.97428	0.00866		348.75	0.80132		777.148	0.000208167	0.97719	0.00596	0.98319	0.00545					777.154	0.000305505	1.00437	0.01508	0.98229	0.00324		348.75	0.85249		777.154	0.00011547	0.99994	0.0288	0.98782	0.00136		348.75	0.87088
	778.154	0.000360555	0.95945	0.05984	0.97587	0.01456		349.2	0.80188		778.148	0.000208167	0.98563	0.01689	0.99686	0.00509					778.154	0.000305505	1.01222	0.02185	0.98717	0.00757		349.2	0.85297		778.154	0.00011547	0.97695	0.03991	0.98468	0.00548		349.2	0.8713
	779.154	0.000404145	0.97998	0.00767	0.97553	0.02418		349.65	0.80244		779.148	0.000208167	0.97697	0.02368	0.99192	0.00287					779.154	0.0004	1.00472	0.0066	0.98688	0.00634		349.65	0.85346		779.155	0.00046188	0.97519	0.03436	0.97881	0.00719		349.65	0.87171
	780.155	0.000251661	1.01035	0.01785	0.97688	0.00739		350.1	0.803		780.148	0.000378594	0.98475	0.01825	0.98375	0.00913					780.155	0.000305505	0.97494	0.005	0.98585	0.00694		350.1	0.85394		780.155	0.00046188	0.98599	0.02497	0.98564	0.00935		350.1	0.87212
	781.155	0.000251661	0.97446	0.04258	0.98142	0.0165		350.55	0.80355		781.148	0.000458258	1.00606	0.04244	0.9882	0.00132					781.155	0.000305505	0.97871	0.02449	0.99117	0.00759		350.55	0.85442		781.155	0.00046188	0.97026	0.00206	0.98096	0.00601		350.55	0.87253
	782.155	0.000251661	0.96315	0.0375	0.97499	0.00993		351	0.80411		782.149	0.000208167	0.98305	0.01428	0.9895	0.00221					782.155	0.000305505	0.95553	0.00348	0.98723	0.00631		351	0.85491		782.155	0.00011547	0.99689	0.02793	0.99176	0.00428		351	0.87293
	783.155	0.000360555	0.93338	0.07118	0.97252	0.00806		351.45	0.80466		783.149	0.000208167	0.99225	0.00892	0.98635	0.00793					783.155	0.000305505	0.988	0.02906	0.98576	0.00316		351.45	0.85538		783.155	0.00011547	0.98537	0.01567	0.98631	0.01693		351.45	0.87334
	784.155	0.000360555	0.95217	0.01858	0.97093	0.014		351.9	0.80521		784.149	0.000208167	0.99012	0.04118	0.98721	0.00173					784.155	0.0004	1.00755	0.02708	0.98878	0.0045		351.9	0.85586		784.156	0.00046188	0.9777	0.03566	0.98647	0.00829		351.9	0.87374
	785.156	0.000251661	0.94415	0.04325	0.97447	0.00928		352.35	0.80576		785.149	0.000378594	0.99487	0.05379	0.98803	0.00639					785.156	0.000305505	0.98405	0.00625	0.98789	0.00774		352.35	0.85634		785.156	0.00046188	0.99574	0.01191	0.98531	0.00366		352.35	0.87415
	786.156	0.000251661	0.99071	0.02467	0.97547	0.01213		352.8	0.80631		786.149	0.000378594	0.99604	0.01742	0.98412	0.0076					786.156	0.000305505	1.01017	0.0168	0.99435	0.00571		352.8	0.85681		786.156	0.00046188	0.99356	0.00843	0.98762	0.01446		352.8	0.87455
	787.156	0.000360555	0.96778	0.0498	0.97505	0.01574		353.25	0.80685		787.15	0.000208167	0.99208	0.01596	0.98297	0.00629					787.156	0.000305505	0.99911	0.00932	0.99257	0.00432		353.25	0.85729		787.156	0.00011547	0.98111	0.00719	0.98276	0.00845		353.25	0.87495
	788.156	0.000360555	0.97324	0.02146	0.98158	0.01031		353.7	0.8074		788.15	0.000208167	0.97816	0.00797	0.9846	0.0097					788.156	0.000305505	0.99096	0.01711	0.99298	0.00266		353.7	0.85776		788.156	0.00011547	1.00326	0.02325	0.98889	0.01043		353.7	0.87535
	789.156	0.000602771	1.00708	0.06301	0.97967	0.01772		354.15	0.80794		789.15	0.000208167	1.01069	0.01208	0.9857	0.00392					789.156	0.0004	0.99483	0.02064	0.98661	0.00928		354.15	0.85823		789.157	0.00046188	0.97912	0.02244	0.98329	0.00715		354.15	0.87575
	790.157	0.000251661	0.99746	0.01555	0.9807	0.00734		354.6	0.80849		790.15	0.000378594	0.98523	0.02185	0.98847	0.0077					790.157	0.000305505	0.98975	0.03186	0.99019	0.01235		354.6	0.8587		790.157	0.00046188	1.01204	0.01339	0.98578	0.02494		354.6	0.87615
	791.157	0.000251661	0.97682	0.04054	0.97875	0.01498		355.05	0.80903		791.15	0.000378594	0.99238	0.03026	0.98465	0.00521					791.157	0.000305505	0.97474	0.01364	0.99054	0.00134		355.05	0.85917		791.157	0.00046188	0.98241	0.0104	1.00019	0.02462		355.05	0.87654
	792.157	0.000360555	0.99029	0.00845	0.97586	0.01095		355.5	0.80957		792.151	0.000208167	0.97884	0.01986	0.98807	0.0095					792.157	0.000305505	1.01016	0.01552	0.98634	0.00786		355.5	0.85963		792.157	0.00046188	0.99293	0.01072	0.98776	0.01067		355.5	0.87694
	793.157	0.000360555	0.99085	0.03481	0.98206	0.01111		355.95	0.8101		793.151	0.000208167	0.99016	0.01069	0.99005	0.00708					793.157	0.000305505	0.99928	0.01481	0.99473	0.00533		355.95	0.8601		793.157	0.00011547	0.99863	0.03724	0.99699	0.00674		355.95	0.87733
	794.157	0.000404145	0.99297	0.01412	0.97479	0.01049		356.4	0.81064		794.151	0.000208167	0.96678	0.03669	0.98726	0.00159					794.157	0.0004	1.0024	0.01226	0.99047	0.01006		356.4	0.86056		794.158	0.00046188	0.98373	0.02209	0.98479	0.00636		356.4	0.87772
	795.158	0.000251661	0.96491	0.01753	0.97485	0.01246		356.85	0.81118		795.151	0.000378594	0.96126	0.00598	0.98327	0.01011					795.158	0.000305505	0.98753	0.03638	0.98775	0.0044		356.85	0.86102		795.158	0.00046188	1.0037	0.03205	0.99258	0.00155		356.85	0.87811
	796.158	0.000251661	0.99085	0.01411	0.97282	0.01253		357.3	0.81171		796.151	0.000378594	0.97224	0.03899	0.99084	0.00271					796.158	0.000305505	1.00052	0.0414	0.99269	0.00665		357.3	0.86148		796.158	0.00046188	0.95219	0.0066	0.99157	0.00529		357.3	0.8785
	797.158	0.000251661	0.96218	0.03845	0.98095	0.01653		357.75	0.81224		797.152	0.000208167	0.98914	0.02754	0.98344	0.00892					797.158	0.000305505	0.99396	0.00664	0.99668	0.00118		357.75	0.86194		797.158	0.00011547	0.99269	0.01919	0.98576	0.009		357.75	0.87889
	798.158	0.000360555	0.98577	0.06497	0.98268	0.00607		358.2	0.81277		798.152	0.000208167	0.9799	0.0414	0.99334	0.00455					798.158	0.000305505	0.98425	0.01318	0.99308	0.01043		358.2	0.8624		798.158	0.00011547	1.01618	0.01673	0.99309	0.01339		358.2	0.87928
	799.158	0.000602771	0.9676	0.01204	0.98217	0.01202		358.65	0.8133		799.152	0.000208167	1.0011	0.01157	0.9912	0.00359					799.158	0.0004	1.01776	0.02791	0.98975	0.01335		358.65	0.86286		799.159	0.00046188	1.01263	0.04365	0.98921	0.00149		358.65	0.87966
	800.159	0.000251661	0.95754	0.01995	0.98572	0.00575		359.1	0.81383		800.152	0.000208167	0.98535	0.02522	0.98264	0.00472					800.159	0.000305505	1.01453	0.02385	0.98953	0.00552		359.1	0.86331		800.159	0.00046188	0.98402	0.05104	0.99573	0.01027		359.1	0.88005
	801.159	0.000251661	1.01033	0.03675	0.98405	0.00705		359.55	0.81436		801.152	0.000378594	0.97885	0.013	0.9885	0.00503					801.159	0.000305505	0.98599	0.01705	0.99231	0.00579		359.55	0.86376		801.159	0.00046188	0.99247	0.00649	0.99676	0.00212		359.55	0.88043
	802.159	0.000360555	0.97142	0.032	0.98385	0.01438		360	0.81488		802.152	0.000556776	0.9711	0.03459	0.99514	0.0117					802.159	0.000305505	0.97747	0.00721	0.99221	0.0121		360	0.86421		802.159	0.00046188	0.99451	0.01314	0.98813	0.00218		360	0.88082
	803.159	0.000360555	0.97613	0.01541	0.98252	0.00315		360.45	0.81541		803.153	0.000208167	0.97935	0.03056	0.98942	0.0043					803.159	0.000305505	1.01435	0.02998	0.99256	0.0097		360.45	0.86467		803.159	0.00011547	0.99516	0.01271	0.9894	0.00536		360.45	0.8812
	804.16	0.000251661	0.9811	0.04555	0.97922	0.01763		360.9	0.81593		804.153	0.000208167	0.98936	0.01644	0.98255	0.00302					804.159	0.0004	0.99356	0.02282	0.99429	0.00631		360.9	0.86511		804.16	0.00046188	1.01489	0.02909	0.98236	0.00761		360.9	0.88158
	805.16	0.000251661	0.99193	0.05644	0.98837	0.00932		361.35	0.81645		805.153	0.000208167	1.01926	0.0117	0.98589	0.00258					805.16	0.000305505	0.99278	0.00509	0.9842	0.00815		361.35	0.86556		805.16	0.00046188	0.99996	0.04957	0.9941	0.00566		361.35	0.88196
	806.16	0.000251661	0.97599	0.03146	0.9811	0.02193		361.8	0.81697		806.153	0.000378594	0.99426	0.0162	0.99141	0.00368					806.16	0.000305505	1.00497	0.03285	0.99413	0.00767		361.8	0.86601		806.16	0.00046188	1.01787	0.01032	0.99795	0.01219		361.8	0.88233
	807.16	0.000251661	1.01581	0.0619	0.98505	0.00553		362.25	0.81749		807.153	0.000458258	0.94988	0.03071	0.98671	0.00408					807.16	0.000305505	0.98937	0.02211	0.98629	0.0114		362.25	0.86645		807.16	0.00011547	0.96882	0.01068	0.99235	0.00226		362.25	0.88271
	808.16	0.000360555	1.00936	0.02093	0.97921	0.00801		362.7	0.81801		808.154	0.000208167	0.96697	0.02852	0.98894	0.00862					808.16	0.000305505	0.97448	0.02262	0.98356	0.01114		362.7	0.8669		808.16	0.00011547	0.98132	0.03584	0.99528	0.00474		362.7	0.88308
	809.16	0.000404145	0.97411	0.02994	0.9804	0.00995		363.15	0.81852		809.154	0.000208167	0.94158	0.04566	0.99717	0.00529					809.16	0.0004	0.99789	0.04248	0.98715	0.0053		363.15	0.86734		809.161	0.00046188	1.00511	0.01241	0.99635	0.00198		363.15	0.88346
	810.161	0.000251661	1.00433	0.04181	0.98657	0.0158		363.6	0.81904		810.154	0.000208167	0.99834	0.01294	0.98646	0.00202					810.161	0.000305505	0.99375	0.01248	0.98873	0.00679		363.6	0.86778		810.161	0.00046188	0.98902	0.00912	0.99523	0.01109		363.6	0.88383
	811.161	0.000251661	0.9751	0.04106	0.98671	0.00529		364.05	0.81955		811.154	0.000208167	0.97785	0.03497	0.98915	0.01246					811.161	0.000305505	0.96499	0.06669	0.99677	0.01085		364.05	0.86822		811.161	0.00046188	1.00429	0.02973	0.99178	0.00566		364.05	0.8842
	812.161	0.000251661	0.98138	0.02002	0.98946	0.01035		364.5	0.82006		812.154	0.000378594	0.98801	0.02047	0.98855	0.00462					812.161	0.000305505	1.01533	0.02231	0.98959	0.00325		364.5	0.86866		812.161	0.00011547	0.9981	0.04386	0.98688	0.00488		364.5	0.88457
	813.161	0.000360555	0.96537	0.05782	0.99081	0.00777		364.95	0.82057		813.155	0.000208167	0.98419	0.03898	0.99454	0.01413					813.161	0.000305505	0.99051	0.02653	0.9933	0.00741		364.95	0.86909		813.161	0.00011547	0.97201	0.03517	0.98356	0.0119		364.95	0.88494
	814.161	0.000602771	0.98382	0.02243	0.98588	0.0051		365.4	0.82108		814.155	0.000208167	1.02181	0.0607	0.99008	0.00576					814.161	0.0004	0.96973	0.0346	0.98914	0.00545		365.4	0.86953		814.162	0.00046188	1.00565	0.02537	0.98993	0.00879		365.4	0.88531
	815.162	0.000251661	0.96411	0.04786	0.98939	0.01393		365.85	0.82159		815.155	0.000208167	0.96516	0.02301	0.99017	0.00445					815.162	0.000305505	1.02452	0.02258	0.99213	0.00604		365.85	0.86996		815.162	0.00046188	0.99024	0.02507	0.99441	0.00596		365.85	0.88568
	816.162	0.000251661	0.9804	0.02135	0.98618	0.0138		366.3	0.8221		816.155	0.000208167	1.00262	0.01436	0.99067	0.00912					816.162	0.000305505	1.00361	0.02573	0.99247	0.0026		366.3	0.87039		816.162	0.00046188	1.00274	0.01144	0.99809	0.0058		366.3	0.88604
	817.162	0.000360555	0.96855	0.02805	0.98965	0.01345		366.75	0.8226		817.155	0.000378594	0.98079	0.02202	0.99462	0.01011					817.162	0.000305505	0.99292	0.03454	1.00026	0.00485		366.75	0.87082		817.162	0.00046188	0.99916	0.03065	0.99888	0.00821		366.75	0.88641
	818.162	0.000360555	0.97428	0.01296	0.98841	0.01191		367.2	0.82311		818.155	0.000458258	0.99774	0.05714	0.98231	0.01171					818.162	0.000305505	0.9801	0.03408	0.99449	0.0058		367.2	0.87126		818.162	0.00011547	1.00102	0.01252	0.99051	0.00419		367.2	0.88677
	819.162	0.000404145	0.99002	0.02436	0.98946	0.00907		367.65	0.82361		819.156	0.000208167	0.98182	0.01838	0.98467	0.00556					819.162	0.0004	1.00354	0.02799	0.99404	0.01163		367.65	0.87168		819.163	0.00046188	0.98036	0.02067	0.98739	0.01218		367.65	0.88713
	820.163	0.000251661	0.97547	0.03395	0.99211	0.01661		368.1	0.82411		820.156	0.000208167	0.96166	0.01958	0.99637	0.01075					820.162	0.0004	0.99055	0.0092	0.98926	0.00451		368.1	0.87211		820.163	0.00046188	1.01495	0.0135	0.9935	0.01034		368.1	0.88749
	821.163	0.000251661	0.96905	0.03183	0.98572	0.0145		368.55	0.82461		821.156	0.000208167	0.9751	0.0124	0.99009	0.00775					821.163	0.000305505	0.98365	0.0325	0.99038	0.00588		368.55	0.87254		821.163	0.00046188	0.99636	0.00913	0.98656	0.00859		368.55	0.88785
	822.163	0.000251661	1.00171	0.0186	0.98513	0.0091		369	0.82511		822.156	0.000378594	0.98882	0.02379	0.99279	0.00544					822.163	0.000305505	0.98238	0.01456	0.98885	0.0074		369	0.87296		822.163	0.00011547	0.99244	0.00729	0.99327	0.00478		369	0.88821
	823.163	0.000360555	0.9834	0.02525	0.98639	0.00511		369.45	0.8256		823.156	0.000458258	1.02217	0.05372	0.9936	0.0038					823.163	0.000305505	0.99484	0.00722	0.9993	0.00704		369.45	0.87338		823.163	0.00011547	0.98506	0.0422	0.99943	0.00485		369.45	0.88857
	824.163	0.000360555	0.97068	0.02369	0.98715	0.00551		369.9	0.8261		824.157	0.000208167	0.97997	0.01809	0.9962	0.00691					824.163	0.000305505	0.99656	0.0274	0.99556	0.00506		369.9	0.8738		824.164	0.00046188	1.00015	0.00958	0.98777	0.0107		369.9	0.88892
	825.164	0.000251661	0.97393	0.04436	0.98777	0.02003		370.35	0.82659		825.157	0.000208167	1.00845	0.0398	0.99389	0.00413					825.164	0.000305505	0.99162	0.04	0.99711	0.01181		370.35	0.87423		825.164	0.00046188	1.00298	0.01922	0.98868	0.00089292		370.35	0.88928
	826.164	0.000251661	1.00172	0.04353	0.99066	0.01309		370.8	0.82709		826.157	0.000208167	0.97615	0.01156	0.99429	0.01538					826.164	0.000305505	1.00269	0.01709	0.99326	0.00136		370.8	0.87464		826.164	0.00046188	1.00898	0.01922	0.99259	0.00764		370.8	0.88963
	827.164	0.000360555	0.98183	0.01045	0.98574	0.01573		371.25	0.82758		827.157	0.000208167	0.94877	0.00528	0.99111	0.00641					827.164	0.000305505	1.00702	0.01873	0.98979	0.00489		371.25	0.87506		827.164	0.00046188	0.98894	0.00886	0.98569	0.01365		371.25	0.88999
	828.164	0.000360555	0.98172	0.02153	0.98175	0.00902		371.7	0.82807		828.157	0.000378594	1.02845	0.07439	0.99	0.01071					828.164	0.000305505	0.99815	0.00953	0.99379	0.0043		371.7	0.87548		828.164	0.00011547	0.98973	0.02764	0.99369	0.0129		371.7	0.89034
	829.164	0.000360555	0.96966	0.02352	0.98859	0.01713		372.15	0.82856		829.158	0.000208167	0.97606	0.031	0.98475	0.01042					829.164	0.000305505	1.00028	0.01442	0.98783	0.00965		372.15	0.87589		829.165	0.00046188	0.99706	0.0255	0.99363	0.0078		372.15	0.89069
	830.165	0.000251661	0.9924	0.03968	0.99211	0.01382		372.6	0.82905		830.158	0.000208167	0.98357	0.0118	0.99465	0.00451					830.164	0.0004	1.0036	0.02394	0.99805	0.0066		372.6	0.87631		830.165	0.00046188	0.98668	0.01084	0.99562	0.01006		372.6	0.89104
	831.165	0.000251661	0.99899	0.02812	0.99449	0.00902		373.05	0.82953		831.158	0.000208167	0.97525	0.00772	0.99322	0.0069					831.165	0.000305505	1.00562	0.00778	0.99037	0.01022		373.05	0.87672		831.165	0.00046188	0.99464	0.01134	0.9955	0.00966		373.05	0.89139
	832.165	0.000141421	0.97306	0.01328	0.98851	0.01061		373.5	0.83002		832.158	0.000378594	0.97286	0.02655	0.99232	0.00586					832.165	0.000305505	0.98276	0.00806	0.99957	0.0015		373.5	0.87713		832.165	0.00046188	0.99683	0.01895	0.99539	0.00872		373.5	0.89174
	833.165	0.000141421	0.99141	0.01731	0.97648	0.00806		373.95	0.8305		833.158	0.000378594	0.9871	0.03882	0.98845	0.0046					833.165	0.000305505	1.003	0.01688	0.99448	0.00212		373.95	0.87754		833.165	0.00011547	0.97784	0.00587	1.00193	0.00786		373.95	0.89208
	834.165	0.000565685	0.95707	0.03777	0.98045	0.0059		374.4	0.83098		834.159	0.000208167	0.99053	0.0105	0.99701	0.00282					834.165	0.0004	0.99057	0.03334	0.99265	0.00314		374.4	0.87795		834.166	0.00046188	0.99558	0.02552	0.99018	0.00999		374.4	0.89243
	835.166	0.000141421	0.95774	0.01658	0.98673	0.00153		374.85	0.83147		835.159	0.000208167	1.03197	0.07257	0.99076	0.00908					835.165	0.0004	0.9895	0.03312	0.99749	0.00791		374.85	0.87836		835.166	0.00046188	0.98545	0.02795	0.99468	0.00432		374.85	0.89277
	836.166	0.000141421	0.97832	0.00704	0.97886	0.00657		375.3	0.83195		836.159	0.000208167	0.97037	0.02546	0.99572	0.00726					836.166	0.000305505	0.97216	0.03548	0.99491	0.000110285		375.3	0.87876		836.166	0.00046188	0.98973	0.03327	0.99361	0.00292		375.3	0.89311
	837.166	0.000141421	0.9667	0.04572	0.98354	0.00671		375.75	0.83243		837.159	0.000208167	1.0052	0.02418	0.98806	0.00765					837.166	0.000305505	1.01218	0.00756	0.99796	0.00545		375.75	0.87917		837.166	0.00011547	0.98425	0.03074	0.99435	0.00349		375.75	0.89346
	838.166	0.000141421	0.95025	0.01565	0.98223	0.00885		376.2	0.8329		838.159	0.000378594	0.99939	0.01572	0.99224	0.00369					838.166	0.000305505	0.97944	0.00674	0.99278	0.00243		376.2	0.87957		838.166	0.00011547	0.98943	0.03184	0.99577	0.00687		376.2	0.8938
	839.166	0.000141421	0.98408	0.077	0.99078	0.000403788		376.65	0.83338		839.16	0.000208167	0.97015	0.0381	0.98952	0.00993					839.166	0.000305505	0.96944	0.0115	0.99674	0.00602		376.65	0.87997		839.167	0.00046188	1.00049	0.03348	0.99672	0.01226		376.65	0.89414
	840.167	0.000141421	0.94766	0.03425	0.98709	0.00169		377.1	0.83385		840.16	0.000208167	0.98414	0.00772	0.99581	0.00183					840.167	0.000305505	0.98574	0.00324	0.99506	0.00908		377.1	0.88037		840.167	0.00046188	1.01582	0.04607	0.99515	0.00523		377.1	0.89448
	841.167	0.000141421	0.94351	0.08813	0.98075	0.00126		377.55	0.83433		841.16	0.000208167	1.00412	0.03329	0.98457	0.00767					841.167	0.000305505	0.96232	0.02645	0.99479	0.00523		377.55	0.88077		841.167	0.00046188	1.00615	0.02278	0.99789	0.000405444		377.55	0.89481
	842.167	0.000141421	0.91797	0.00463	0.98256	0.0026		378	0.8348		842.16	0.000208167	1.00179	0.00506	0.98705	0.00152					842.167	0.000305505	1.00513	0.02988	1.00032	0.01165		378	0.88117		842.167	0.00046188	1.0311	0.02634	0.99832	0.00521		378	0.89515
	843.167	0.000141421	0.94354	0.04491	0.99515	0.00337		378.45	0.83527		843.16	0.000378594	0.97239	0.01545	0.98523	0.00606					843.167	0.000305505	1.00097	0.02702	0.98799	0.00372		378.45	0.88157		843.167	0	1.02424	0.0165	0.99666	0.00614		378.45	0.89549
	844.167	0.000565685	0.99926	0.01333	0.99108	0.01171		378.9	0.83574		844.16	0.000378594	1.0072	0.0074	0.98951	0.00813					844.167	0.0004	1.0044	0.02333	0.98724	0.011		378.9	0.88196		844.167	0.000707107	1.00283	0.0333	0.99073	0.00967		378.9	0.89582
	845.168	0.000141421	1.0033	0.06532	0.99532	0.00448		379.35	0.83621		845.161	0.000208167	0.96236	0.0575	0.99831	0.007					845.167	0.0004	1.01352	0.01881	0.99135	0.00788		379.35	0.88236		845.168	0	0.99891	0.00706	0.99019	0.00792		379.35	0.89615
	846.168	0.000141421	0.92325	0.0157	0.98975	0.01011		379.8	0.83668		846.161	0.000208167	0.95891	0.04002	0.99028	0.00179					846.168	0.000305505	0.98241	0.03586	1.0008	0.00602		379.8	0.88275		846.168	0	1.04763	0.03067	0.99407	0.00837		379.8	0.89649
	847.168	0.000141421	0.98001	0.00737	1.00261	0.00136		380.25	0.83714		847.161	0.000208167	0.97327	0.02099	0.99288	0.00967					847.168	0.000305505	0.99266	0.01817	0.99391	0.00277		380.25	0.88314		847.168	0	0.99713	0.01221	0.99448	0.00285		380.25	0.89682
	848.168	0.000141421	0.9982	0.01661	0.98375	0.00688		380.7	0.83761		848.161	0.000378594	0.9749	0.01657	0.9978	0.00368					848.168	0.000305505	0.99713	0.02255	0.9932	0.00903		380.7	0.88353		848.168	0	1.00899	0.02674	0.99336	0.000701713		380.7	0.89715
	849.168	0.000565685	0.9752	0.03096	0.9982	0.000394653		381.15	0.83807		849.161	0.000458258	0.9723	0.02953	0.98958	0.00802					849.168	0.0004	0.99135	0.01509	0.99435	0.00849		381.15	0.88392		849.169	0	1.00549	0.0271	0.99432	0.01458		381.15	0.89748
	850.169	0.000141421	0.97547	0.00163	0.99085	0.01338		381.6	0.83853		850.162	0.000208167	0.98975	0.03398	0.99029	0.00731					850.169	0.000305505	0.98067	0.00667	0.99658	0.00776		381.6	0.88431		850.169	0	0.99542	0.000608112	0.99148	0.00769		381.6	0.8978
	851.169	0.000141421	0.96444	0.00487	0.99482	0.00467		382.05	0.839		851.162	0.000208167	0.98988	0.03105	0.98939	0.00331					851.169	0.000305505	0.98263	0.00326	0.9882	0.00591		382.05	0.8847		851.169	0	1.01473	0.01034	0.99562	0.00978		382.05	0.89813
	852.169	0.000141421	0.98235	0.04313	0.99144	0.00128		382.5	0.83945		852.162	0.000208167	1.00001	0.04295	0.99346	0.00938					852.169	0.000305505	0.98408	0.01861	1.00157	0.00475		382.5	0.88508		852.169	0	1.01849	0.01518	0.99136	0.01633		382.5	0.89846
	853.169	0.000141421	0.95796	0.06428	0.99702	0.000942274		382.95	0.83991		853.162	0.000208167	1.0004	0.02898	0.99152	0.0063					853.169	0.000305505	0.9848	0.0202	0.99623	0.00584		382.95	0.88547		853.169	0	0.99044	0.00583	0.99646	0.00488		382.95	0.89878
	854.169	0.000141421	0.95748	0.0502	0.98881	0.00766		383.4	0.84037		854.162	0.000378594	1.008	0.032	0.99562	0.00827					854.169	0.000305505	1.00366	0.01537	0.99801	0.00798		383.4	0.88585		854.17	0	1.00317	0.02547	0.99024	0.00128		383.4	0.89911
	855.17	0.000141421	0.9542	0.05484	0.99489	0.01562		383.85	0.84083		855.163	0.000208167	0.97251	0.02685	0.99567	0.00551					855.17	0.000305505	1.00004	0.00809	0.99226	0.0029		383.85	0.88623		855.17	0	1.0222	0.04277	1.00376	0.00225		383.85	0.89943
	856.17	0.000141421	0.97551	0.02471	0.98425	0.00144		384.3	0.84128		856.163	0.000208167	1.02891	0.02862	0.99169	0.00793					856.17	0.000305505	0.97889	0.01992	1.00389	0.00577		384.3	0.88661		856.17	0	0.96041	0.05319	0.99004	0.00637		384.3	0.89975
	857.17	0.000141421	0.98394	0.01346	0.99532	0.0051		384.75	0.84174		857.163	0.000208167	1.00767	0.05487	0.98977	0.00843					857.17	0.000305505	1.02072	0.04203	1.00138	0.01407		384.75	0.88699		857.17	0	1.01978	0.01302	0.99497	0.01519		384.75	0.90007
	858.17	0.000141421	0.97306	0.01843	0.98774	0.00642		385.2	0.84219		858.163	0.000378594	0.999	0.02472	0.99425	0.01159					858.17	0.000305505	0.99976	0.0108	0.9959	0.00289		385.2	0.88737		858.17	0	1.01412	0.03531	0.99231	0.00827		385.2	0.90039
	859.17	0.000141421	0.98291	0.02589	0.98721	0.00321		385.65	0.84264		859.163	0.000378594	0.9494	0.03399	0.99297	0.00432					859.17	0.0004	0.98207	0.03051	0.99286	0.00396		385.65	0.88775		859.17	0	0.98894	0.0089	0.9962	0.01515		385.65	0.90071
	860.171	0.000141421	0.92981	0.01416	0.98996	0.00256		386.1	0.84309		860.163	0.000458258	0.99066	0.03557	0.99903	0.0092					860.17	0.0004	1.00127	0.03645	1.00062	0.00298		386.1	0.88812		860.171	0	0.97507	0.03615	1.00146	0.01176		386.1	0.90103
	861.171	0.000141421	0.97222	0.05713	0.99318	0.000517794		386.55	0.84354		861.164	0.000208167	0.97232	0.0216	0.99673	0.00998					861.171	0.000305505	0.98322	0.02218	1.00441	0.00473		386.55	0.8885		861.171	0	0.97896	0.00641	0.98721	0.00756		386.55	0.90134
	862.171	0.000141421	0.95083	0.02432	0.99206	0.00975		387	0.84399		862.164	0.000208167	1.03248	0.05104	0.99297	0.000333952					862.171	0.000305505	1.00584	0.02289	0.99998	0.00594		387	0.88887		862.171	0	0.99592	0.0149	0.99239	0.000667142		387	0.90166
	863.171	0.000141421	0.99623	0.04885	0.9924	0.0104		387.45	0.84443		863.164	0.000208167	0.96838	0.02638	0.99126	0.0015					863.171	0.000305505	1.01143	0.03134	1.00317	0.00272		387.45	0.88924		863.171	0	0.97446	0.0423	0.98511	0.01039		387.45	0.90197
	864.171	0.000141421	0.97638	0.006	0.99988	0.0023		387.9	0.84488		864.164	0.000378594	0.98511	0.0206	1.00019	0.01318					864.171	0.000305505	0.99458	0.00461	0.99967	0.00314		387.9	0.88962		864.172	0	1.00327	0.04232	0.99158	0.00678		387.9	0.90229
	865.172	0.000141421	0.9968	0.02751	0.99651	0.000410811		388.35	0.84532		865.165	0.000208167	0.96474	0.02053	0.99256	0.01233					865.172	0.000305505	0.98215	0.03245	0.997	0.01031		388.35	0.88999		865.172	0	1.00999	0.00663	0.99692	0.00326		388.35	0.9026
	866.172	0.000141421	0.97217	0.03182	1.00679	0.005		388.8	0.84576		866.165	0.000208167	0.9744	0.01084	0.99512	0.00554					866.172	0.000305505	1.01243	0.01217	1.00543	0.01074		388.8	0.89036		866.172	0	0.99855	0.03354	0.99186	0.00715		388.8	0.90291
	867.172	0.000141421	0.9727	0.05678	0.99357	0.00459		389.25	0.84621		867.165	0.000208167	1.00774	0.03047	0.99471	0.00447					867.172	0.000305505	0.9945	0.01897	1.00375	0.00596		389.25	0.89072		867.172	0	0.98879	0.03234	0.99962	0.00551		389.25	0.90322
	868.172	0.000141421	0.96249	0.01401	0.99818	0.00222		389.7	0.84665		868.165	0.000208167	0.98825	0.03597	0.99876	0.00472					868.172	0.000305505	1.00228	0.03183	0.99687	0.0052		389.7	0.89109		868.172	0	0.97803	0.01671	0.99384	0.000973368		389.7	0.90353
	869.172	0.000141421	0.98074	0.00222	0.997	0.01327		390.15	0.84709		869.165	0.000208167	0.98152	0.00427	0.98851	0.01161					869.172	0.0004	0.98035	0.0169	1.00618	0.00781		390.15	0.89145		869.172	0	0.98438	0.01716	0.99937	0.000993811		390.15	0.90384
	870.173	0.000141421	0.97418	0.02282	0.99375	0.01176		390.6	0.84752		870.165	0.000378594	0.9734	0.03731	0.99513	0.000946598					870.172	0.0004	0.99353	0.02809	0.99876	0.00316		390.6	0.89182		870.173	0	0.99788	0.0546	0.99949	0.00862		390.6	0.90415
	871.173	0.000141421	0.98993	0.05436	0.99839	0.01024		391.05	0.84796		871.166	0.000208167	1.00703	0.03431	0.99278	0.00341					871.173	0.000305505	0.99288	0.02364	0.99999	0.00542		391.05	0.89218		871.173	0	1.02496	0.00503	1.00222	0.0054		391.05	0.90446
	872.173	0.000141421	0.98088	0.01201	0.99608	0.00158		391.5	0.8484		872.166	0.000208167	0.98105	0.00932	1.00272	0.00748					872.173	0.000305505	1.00121	0.01771	1.0092	0.00389		391.5	0.89254		872.173	0	0.98694	0.03403	1.00261	0.00471		391.5	0.90476
	873.173	0.000141421	0.98467	0.0258	0.99653	0.00226		391.95	0.84883		873.166	0.000208167	0.99325	0.02901	0.99242	0.00279					873.173	0.000305505	0.99959	0.01096	0.99674	0.00269		391.95	0.8929		873.173	0	0.98586	0.02058	0.99934	0.0157		391.95	0.90507
	874.173	0.000141421	0.96514	0.02394	0.99267	0.00605		392.4	0.84926		874.166	0.000378594	0.96566	0.05066	1.00198	0.00346					874.173	0.0004	1.00579	0.02628	0.99824	0.00294		392.4	0.89326		874.174	0	1.0373	0.01545	0.99259	0.00525		392.4	0.90537
	875.174	0.000141421	0.95249	0.08537	0.99345	0.00162		392.85	0.8497		875.166	0.000378594	0.96287	0.01881	0.99628	0.00219					875.174	0.000305505	0.98423	0.01884	0.99383	0.00443		392.85	0.89362		875.174	0	0.97677	0.02014	0.99584	0.00329		392.85	0.90567
	876.174	0.000141421	0.97338	0.03252	1.00001	0.01267		393.3	0.85013		876.167	0.000208167	0.96203	0.00958	1.00424	0.0013					876.174	0.000305505	0.98794	0.02244	1.00204	0.00154		393.3	0.89398		876.174	0	1.01317	0.02203	0.98976	0.00278		393.3	0.90597
	877.174	0.000141421	1.00967	0.00757	0.99636	0.00264		393.75	0.85056		877.167	0.000208167	1.00206	0.03238	0.99544	0.00658					877.174	0.000305505	0.9869	0.0196	1.00297	0.00639		393.75	0.89433		877.174	0	1.04696	0.0095	0.99733	0.00218		393.75	0.90628
	878.174	0.000141421	0.95891	0.01153	1.00109	0.00116		394.2	0.85098		878.167	0.000208167	1.01447	0.00884	1.0033	0.00341					878.174	0.000305505	0.96867	0.04674	1.00182	0.00372		394.2	0.89469		878.174	0	0.98217	0.02363	0.99819	0.00329		394.2	0.90657
	879.174	0.000141421	0.98003	0.02454	0.98992	0.00192		394.65	0.85141		879.167	0.000208167	1.00961	0.04373	0.99707	0.00526					879.174	0.000305505	0.98264	0.0409	0.99967	0.00494		394.65	0.89504		879.175	0	1.0071	0.03825	0.99763	2.00197e-05		394.65	0.90687
	880.175	0.000141421	0.95093	0.05433	1.00289	0.0012		395.1	0.85184		880.167	0.000378594	1.0346	0.01987	0.99569	0.00526					880.175	0.000305505	0.99411	0.01201	1.00171	0.00218		395.1	0.8954		880.175	0	0.98965	0.02958	0.99896	0.00049242		395.1	0.90717
	881.175	0.000141421	1.0142	0.04166	0.99322	0.00921		395.55	0.85226		881.168	0.000208167	0.97	0.01509	0.99619	0.00744					881.175	0.000305505	0.99464	0.02407	0.99989	0.00534		395.55	0.89575		881.175	0	0.98669	0.01306	0.99582	0.01154		395.55	0.90747
	882.175	0.000141421	0.96501	0.03714	0.99736	0.00544		396	0.85269		882.168	0.000208167	0.98503	0.01359	0.99925	0.00705					882.175	0.000305505	0.98255	0.03782	0.9952	0.00493		396	0.8961		882.175	0	1.00485	0.01027	0.99749	0.01294		396	0.90776
	883.175	0.000141421	0.94132	0.00622	1.00416	0.01611		396.45	0.85311		883.168	0.000208167	1.00807	0.0106	1.00096	0.00173					883.175	0.000305505	1.01272	0.00961	1.00423	0.00387		396.45	0.89645		883.175	0	0.99833	0.01731	0.99776	0.01054		396.45	0.90806
	884.175	0.000141421	0.98786	0.06071	0.99933	0.000309493		396.9	0.85353		884.168	0.000208167	0.98571	0.01068	1.00075	0.01131					884.175	0.0004	1.01837	0.0147	0.99707	0.00295		396.9	0.89679		884.175	0	0.99879	0.01549	1.00015	0.00383		396.9	0.90835
	885.176	0.000141421	0.99072	0.05291	0.9953	0.000776616		397.35	0.85395		885.168	0.000378594	0.99239	0.02597	0.99957	0.00955					885.175	0.0004	0.99106	0.02756	0.99374	0.0144		397.35	0.89714		885.176	0	1.00649	0.0086	0.99861	0.00814		397.35	0.90865
	886.176	0.000141421	0.94787	0.00313	1.00211	0.00238		397.8	0.85437		886.168	0.000378594	0.96109	0.01815	0.99012	0.00521					886.176	0.000305505	0.99139	0.02832	1.00104	0.007		397.8	0.89749		886.176	0	1.00403	0.02533	0.99829	0.00753		397.8	0.90894
	887.176	0.000141421	0.98948	0.00325	0.99522	0.00164		398.25	0.85479		887.169	0.000208167	0.98837	0.01966	0.99693	0.00589					887.176	0.000305505	0.95755	0.02211	0.99514	0.00911		398.25	0.89783		887.176	0	1.00601	0.03945	0.99808	0.00506		398.25	0.90923
	888.176	0.000141421	0.99928	0.02741	0.99991	0.00631		398.7	0.85521		888.169	0.000208167	1.00527	0.02542	1.00569	0.00465					888.176	0.000305505	1.00875	0.03925	1.00146	0.00575		398.7	0.89817		888.176	0	0.97752	0.00512	0.99843	0.00238		398.7	0.90952
	889.176	0.000141421	0.95098	0.00845	1.00908	0.00045857		399.15	0.85562		889.169	0.000208167	0.97696	0.02429	1.0003	0.00311					889.176	0.000305505	0.99341	0.03261	1.00337	0.00182		399.15	0.89852		889.177	0	1.02519	0.0173	0.99992	0.000527007		399.15	0.90981
	890.176	0.000565685	0.9772	0.02504	0.99884	0.01628		399.6	0.85604		890.169	0.000378594	1.00093	0.03232	0.99919	0.00452					890.177	0.000305505	0.99718	0.01755	0.99946	0.00731		399.6	0.89886		890.177	0	1.01371	0.00535	0.99879	0.00575		399.6	0.9101
	891.177	0.000141421	0.97511	0.0911	0.99632	0.01032		400.05	0.85645		891.169	0.000458258	0.97181	0.00972	1.00042	0.00431					891.177	0.000305505	1.00575	0.03237	0.99777	0.00751		400.05	0.8992		891.177	0	1.0236	0.03647	1.0007	0.00772		400.05	0.91039
	892.177	0.000141421	0.96862	0.00977	0.9969	0.00454		400.5	0.85686		892.17	0.000208167	0.9948	0.03515	1.0013	0.00871					892.177	0.000305505	1.00226	0.03655	0.99885	0.00959		400.5	0.89954		892.177	0	0.9846	0.00155	0.98417	0.00278		400.5	0.91067
	893.177	0.000141421	1.02486	0.04407	1.00408	0.00394		400.95	0.85727		893.17	0.000208167	0.98728	0.02322	1.00671	0.00906					893.177	0.000305505	0.99335	0.02606	0.99634	0.00238		400.95	0.89987		893.177	0	1.02133	0.0042	1.00243	0.01118		400.95	0.91096
	894.177	0.000141421	0.94342	0.04267	0.9996	0.000839928		401.4	0.85768		894.17	0.000208167	0.98257	0.02083	1.00283	0.01122					894.177	0.000305505	1.014	0.00662	1.00088	0.00225		401.4	0.90021		894.177	0	0.99261	0.02448	1.0097	0.0165		401.4	0.91124
	895.178	0.000141421	0.95824	0.00904	0.99762	0.0065		401.85	0.85809		895.17	0.000208167	0.97205	0.03342	0.99146	0.00662					895.177	0.0004	0.96802	0.00917	0.99968	0.00606		401.85	0.90055		895.178	0	1.02924	0.00926	0.99904	0.00322		401.85	0.91153
	896.178	0.000141421	0.98224	0.01826	0.99952	0.00257		402.3	0.8585		896.17	0.000378594	0.99467	0.02298	1.00023	0.00478					896.178	0.000305505	1.00014	0.0067	0.99959	0.00237		402.3	0.90088		896.178	0	1.02006	0.01721	1.00317	0.00882		402.3	0.91181
	897.178	0.000141421	0.9552	0.01503	0.99971	0.01539		402.75	0.85891		897.171	0.000208167	0.97791	0.02116	0.9914	0.0064					897.178	0.000305505	1.01216	0.02428	1.00057	0.00467		402.75	0.90122		897.178	0	1.00811	0.00961	1.00091	0.0071		402.75	0.91209
	898.178	0.000141421	0.9703	0.01218	1.0014	0.00929		403.2	0.85931		898.171	0.000208167	0.99755	0.02685	0.99905	0.01258					898.178	0.000305505	0.99818	0.03496	0.99991	0.00703		403.2	0.90155		898.178	0	0.98635	0.00732	1.00268	0.000725883		403.2	0.91237
	899.178	0.000141421	0.98288	0.00764	1.0035	0.01307		403.65	0.85972		899.171	0.000208167	1.00316	0.03153	1.00186	0.00364					899.178	0.000305505	0.99193	0.02244	1.00503	0.00358		403.65	0.90188		899.178	0	0.99282	0.02112	1.00537	0.00881		403.65	0.91265
	900.179	0.000848528	0.95988	0.000544472	0.99829	0.00515		404.1	0.86012		900.171	0.000378594	0.96177	0.01139	1.00262	0.00605					900.178	0.0004	0.97029	0.00521	1.00198	0.00332		404.1	0.90221		900.179	0	1.00041	0.00366	0.99661	0.01225		404.1	0.91293
								404.55	0.86052																			404.55	0.90254									404.55	0.91321
								405	0.86093																			405	0.90287									405	0.91349
								405.45	0.86133																			405.45	0.9032									405.45	0.91377
								405.9	0.86172																			405.9	0.90352									405.9	0.91404
								406.35	0.86212																			406.35	0.90385									406.35	0.91432
								406.8	0.86252																			406.8	0.90417									406.8	0.91459
								407.25	0.86291																			407.25	0.90449									407.25	0.91486
								407.7	0.86331																			407.7	0.90482									407.7	0.91514
								408.15	0.8637																			408.15	0.90514									408.15	0.91541
								408.6	0.8641																			408.6	0.90546									408.6	0.91568
								409.05	0.86449																			409.05	0.90578									409.05	0.91595
								409.5	0.86488																			409.5	0.90609									409.5	0.91622
								409.95	0.86527																			409.95	0.90641									409.95	0.91648
								410.4	0.86565																			410.4	0.90673									410.4	0.91675
								410.85	0.86604																			410.85	0.90704									410.85	0.91702
								411.3	0.86643																			411.3	0.90735									411.3	0.91728
								411.75	0.86681																			411.75	0.90767									411.75	0.91755
								412.2	0.8672																			412.2	0.90798									412.2	0.91781
								412.65	0.86758																			412.65	0.90829									412.65	0.91807
								413.1	0.86796																			413.1	0.9086									413.1	0.91834
								413.55	0.86834																			413.55	0.90891									413.55	0.9186
								414	0.86872																			414	0.90921									414	0.91886
								414.45	0.8691																			414.45	0.90952									414.45	0.91912
								414.9	0.86948																			414.9	0.90983									414.9	0.91938
								415.35	0.86986																			415.35	0.91013									415.35	0.91963
								415.8	0.87023																			415.8	0.91043									415.8	0.91989
								416.25	0.8706																			416.25	0.91074									416.25	0.92015
								416.7	0.87098																			416.7	0.91104									416.7	0.9204
								417.15	0.87135																			417.15	0.91134									417.15	0.92066
								417.6	0.87172																			417.6	0.91164									417.6	0.92091
								418.05	0.87209																			418.05	0.91194									418.05	0.92116
								418.5	0.87246																			418.5	0.91223									418.5	0.92141
								418.95	0.87283																			418.95	0.91253									418.95	0.92167
								419.4	0.8732																			419.4	0.91283									419.4	0.92192
								419.85	0.87356																			419.85	0.91312									419.85	0.92217
								420.3	0.87393																			420.3	0.91341									420.3	0.92242
								420.75	0.87429																			420.75	0.91371									420.75	0.92266
								421.2	0.87466																			421.2	0.914									421.2	0.92291
								421.65	0.87502																			421.65	0.91429									421.65	0.92316
								422.1	0.87538																			422.1	0.91458									422.1	0.9234
								422.55	0.87574																			422.55	0.91487									422.55	0.92365
								423	0.8761																			423	0.91516									423	0.92389
								423.45	0.87646																			423.45	0.91544									423.45	0.92414
								423.9	0.87681																			423.9	0.91573									423.9	0.92438
								424.35	0.87717																			424.35	0.91602									424.35	0.92462
								424.8	0.87753																			424.8	0.9163									424.8	0.92486
								425.25	0.87788																			425.25	0.91658									425.25	0.9251
								425.7	0.87823																			425.7	0.91687									425.7	0.92534
								426.15	0.87858																			426.15	0.91715									426.15	0.92558
								426.6	0.87894																			426.6	0.91743									426.6	0.92582
								427.05	0.87929																			427.05	0.91771									427.05	0.92605
								427.5	0.87964																			427.5	0.91799									427.5	0.92629
								427.95	0.87998																			427.95	0.91826									427.95	0.92653
								428.4	0.88033																			428.4	0.91854									428.4	0.92676
								428.85	0.88068																			428.85	0.91882									428.85	0.92699
								429.3	0.88102																			429.3	0.91909									429.3	0.92723
								429.75	0.88137																			429.75	0.91936									429.75	0.92746
								430.2	0.88171																			430.2	0.91964									430.2	0.92769
								430.65	0.88205																			430.65	0.91991									430.65	0.92792
								431.1	0.8824																			431.1	0.92018									431.1	0.92815
								431.55	0.88274																			431.55	0.92045									431.55	0.92838
								432	0.88308																			432	0.92072									432	0.92861
								432.45	0.88341																			432.45	0.92099									432.45	0.92884
								432.9	0.88375																			432.9	0.92126									432.9	0.92907
								433.35	0.88409																			433.35	0.92153									433.35	0.92929
								433.8	0.88442																			433.8	0.92179									433.8	0.92952
								434.25	0.88476																			434.25	0.92206									434.25	0.92974
								434.7	0.88509																			434.7	0.92232									434.7	0.92997
								435.15	0.88543																			435.15	0.92258									435.15	0.93019
								435.6	0.88576																			435.6	0.92285									435.6	0.93041
								436.05	0.88609																			436.05	0.92311									436.05	0.93064
								436.5	0.88642																			436.5	0.92337									436.5	0.93086
								436.95	0.88675																			436.95	0.92363									436.95	0.93108
								437.4	0.88708																			437.4	0.92389									437.4	0.9313
								437.85	0.8874																			437.85	0.92415									437.85	0.93152
								438.3	0.88773																			438.3	0.9244									438.3	0.93174
								438.75	0.88806																			438.75	0.92466									438.75	0.93196
								439.2	0.88838																			439.2	0.92492									439.2	0.93217
								439.65	0.8887																			439.65	0.92517									439.65	0.93239
								440.1	0.88903																			440.1	0.92542									440.1	0.93261
								440.55	0.88935																			440.55	0.92568									440.55	0.93282
								441	0.88967																			441	0.92593									441	0.93303
								441.45	0.88999																			441.45	0.92618									441.45	0.93325
								441.9	0.89031																			441.9	0.92643									441.9	0.93346
								442.35	0.89063																			442.35	0.92668									442.35	0.93368
								442.8	0.89094																			442.8	0.92693									442.8	0.93389
								443.25	0.89126																			443.25	0.92718									443.25	0.9341
								443.7	0.89158																			443.7	0.92743									443.7	0.93431
								444.15	0.89189																			444.15	0.92767									444.15	0.93452
								444.6	0.89221																			444.6	0.92792									444.6	0.93473
								445.05	0.89252																			445.05	0.92816									445.05	0.93493
								445.5	0.89283																			445.5	0.92841									445.5	0.93514
								445.95	0.89314																			445.95	0.92865									445.95	0.93535
								446.4	0.89345																			446.4	0.92889									446.4	0.93556
								446.85	0.89376																			446.85	0.92913									446.85	0.93576
								447.3	0.89407																			447.3	0.92937									447.3	0.93597
								447.75	0.89438																			447.75	0.92961									447.75	0.93617
								448.2	0.89468																			448.2	0.92985									448.2	0.93637
								448.65	0.89499																			448.65	0.93009									448.65	0.93658
								449.1	0.89529																			449.1	0.93033									449.1	0.93678
								449.55	0.8956																			449.55	0.93057									449.55	0.93698
								450	0.8959																			450	0.9308									450	0.93718
								450.45	0.8962																			450.45	0.93104									450.45	0.93738
								450.9	0.89651																			450.9	0.93127									450.9	0.93758
								451.35	0.89681																			451.35	0.93151									451.35	0.93778
								451.8	0.89711																			451.8	0.93174									451.8	0.93798
								452.25	0.89741																			452.25	0.93197									452.25	0.93818
								452.7	0.8977																			452.7	0.9322									452.7	0.93838
								453.15	0.898																			453.15	0.93243									453.15	0.93857
								453.6	0.8983																			453.6	0.93266									453.6	0.93877
								454.05	0.89859																			454.05	0.93289									454.05	0.93896
								454.5	0.89889																			454.5	0.93312									454.5	0.93916
								454.95	0.89918																			454.95	0.93335									454.95	0.93935
								455.4	0.89947																			455.4	0.93357									455.4	0.93955
								455.85	0.89977																			455.85	0.9338									455.85	0.93974
								456.3	0.90006																			456.3	0.93402									456.3	0.93993
								456.75	0.90035																			456.75	0.93425									456.75	0.94012
								457.2	0.90064																			457.2	0.93447									457.2	0.94031
								457.65	0.90093																			457.65	0.9347									457.65	0.9405
								458.1	0.90122																			458.1	0.93492									458.1	0.94069
								458.55	0.9015																			458.55	0.93514									458.55	0.94088
								459	0.90179																			459	0.93536									459	0.94107
								459.45	0.90207																			459.45	0.93558									459.45	0.94126
								459.9	0.90236																			459.9	0.9358									459.9	0.94145
								460.35	0.90264																			460.35	0.93602									460.35	0.94163
								460.8	0.90293																			460.8	0.93623									460.8	0.94182
								461.25	0.90321																			461.25	0.93645									461.25	0.942
								461.7	0.90349																			461.7	0.93667									461.7	0.94219
								462.15	0.90377																			462.15	0.93688									462.15	0.94237
								462.6	0.90405																			462.6	0.9371									462.6	0.94256
								463.05	0.90433																			463.05	0.93731									463.05	0.94274
								463.5	0.90461																			463.5	0.93753									463.5	0.94292
								463.95	0.90489																			463.95	0.93774									463.95	0.9431
								464.4	0.90516																			464.4	0.93795									464.4	0.94329
								464.85	0.90544																			464.85	0.93816									464.85	0.94347
								465.3	0.90572																			465.3	0.93837									465.3	0.94365
								465.75	0.90599																			465.75	0.93858									465.75	0.94383
								466.2	0.90626																			466.2	0.93879									466.2	0.944
								466.65	0.90654																			466.65	0.939									466.65	0.94418
								467.1	0.90681																			467.1	0.93921									467.1	0.94436
								467.55	0.90708																			467.55	0.93941									467.55	0.94454
								468	0.90735																			468	0.93962									468	0.94471
								468.45	0.90762																			468.45	0.93983									468.45	0.94489
								468.9	0.90789																			468.9	0.94003									468.9	0.94507
								469.35	0.90816																			469.35	0.94023									469.35	0.94524
								469.8	0.90842																			469.8	0.94044									469.8	0.94542
								470.25	0.90869																			470.25	0.94064									470.25	0.94559
								470.7	0.90896																			470.7	0.94084									470.7	0.94576
								471.15	0.90922																			471.15	0.94104									471.15	0.94593
								471.6	0.90949																			471.6	0.94125									471.6	0.94611
								472.05	0.90975																			472.05	0.94144									472.05	0.94628
								472.5	0.91001																			472.5	0.94164									472.5	0.94645
								472.95	0.91027																			472.95	0.94184									472.95	0.94662
								473.4	0.91054																			473.4	0.94204									473.4	0.94679
								473.85	0.9108																			473.85	0.94224									473.85	0.94696
								474.3	0.91106																			474.3	0.94244									474.3	0.94713
								474.75	0.91132																			474.75	0.94263									474.75	0.9473
								475.2	0.91157																			475.2	0.94283									475.2	0.94747
								475.65	0.91183																			475.65	0.94302									475.65	0.94763
								476.1	0.91209																			476.1	0.94322									476.1	0.9478
								476.55	0.91234																			476.55	0.94341									476.55	0.94796
								477	0.9126																			477	0.9436									477	0.94813
								477.45	0.91285																			477.45	0.94379									477.45	0.9483
								477.9	0.91311																			477.9	0.94398									477.9	0.94846
								478.35	0.91336																			478.35	0.94418									478.35	0.94862
								478.8	0.91361																			478.8	0.94437									478.8	0.94879
								479.25	0.91387																			479.25	0.94456									479.25	0.94895
								479.7	0.91412																			479.7	0.94474									479.7	0.94911
								480.15	0.91437																			480.15	0.94493									480.15	0.94927
								480.6	0.91462																			480.6	0.94512									480.6	0.94944
								481.05	0.91487																			481.05	0.94531									481.05	0.9496
								481.5	0.91511																			481.5	0.94549									481.5	0.94976
								481.95	0.91536																			481.95	0.94568									481.95	0.94992
								482.4	0.91561																			482.4	0.94586									482.4	0.95008
								482.85	0.91585																			482.85	0.94605									482.85	0.95023
								483.3	0.9161																			483.3	0.94623									483.3	0.95039
								483.75	0.91634																			483.75	0.94642									483.75	0.95055
								484.2	0.91659																			484.2	0.9466									484.2	0.95071
								484.65	0.91683																			484.65	0.94678									484.65	0.95086
								485.1	0.91707																			485.1	0.94696									485.1	0.95102
								485.55	0.91731																			485.55	0.94714									485.55	0.95118
								486	0.91756																			486	0.94732									486	0.95133
								486.45	0.9178																			486.45	0.9475									486.45	0.95149
								486.9	0.91804																			486.9	0.94768									486.9	0.95164
								487.35	0.91827																			487.35	0.94786									487.35	0.95179
								487.8	0.91851																			487.8	0.94804									487.8	0.95195
								488.25	0.91875																			488.25	0.94821									488.25	0.9521
								488.7	0.91899																			488.7	0.94839									488.7	0.95225
								489.15	0.91922																			489.15	0.94857									489.15	0.9524
								489.6	0.91946																			489.6	0.94874									489.6	0.95255
								490.05	0.91969																			490.05	0.94892									490.05	0.95271
								490.5	0.91993																			490.5	0.94909									490.5	0.95286
								490.95	0.92016																			490.95	0.94926									490.95	0.953
								491.4	0.92039																			491.4	0.94944									491.4	0.95315
								491.85	0.92063																			491.85	0.94961									491.85	0.9533
								492.3	0.92086																			492.3	0.94978									492.3	0.95345
								492.75	0.92109																			492.75	0.94995									492.75	0.9536
								493.2	0.92132																			493.2	0.95012									493.2	0.95375
								493.65	0.92155																			493.65	0.95029									493.65	0.95389
								494.1	0.92178																			494.1	0.95046									494.1	0.95404
								494.55	0.922																			494.55	0.95063									494.55	0.95419
								495	0.92223																			495	0.9508									495	0.95433
								495.45	0.92246																			495.45	0.95097									495.45	0.95448
								495.9	0.92268																			495.9	0.95113									495.9	0.95462
								496.35	0.92291																			496.35	0.9513									496.35	0.95476
								496.8	0.92314																			496.8	0.95147									496.8	0.95491
								497.25	0.92336																			497.25	0.95163									497.25	0.95505
								497.7	0.92358																			497.7	0.9518									497.7	0.95519
								498.15	0.92381																			498.15	0.95196									498.15	0.95534
								498.6	0.92403																			498.6	0.95212									498.6	0.95548
								499.05	0.92425																			499.05	0.95229									499.05	0.95562
								499.5	0.92447																			499.5	0.95245									499.5	0.95576
								499.95	0.92469																			499.95	0.95261									499.95	0.9559
								500.4	0.92491																			500.4	0.95277									500.4	0.95604
								500.85	0.92513																			500.85	0.95293									500.85	0.95618
								501.3	0.92535																			501.3	0.95309									501.3	0.95632
								501.75	0.92556																			501.75	0.95325									501.75	0.95646
								502.2	0.92578																			502.2	0.95341									502.2	0.95659
								502.65	0.926																			502.65	0.95357									502.65	0.95673
								503.1	0.92622																			503.1	0.95373									503.1	0.95687
								503.55	0.92643																			503.55	0.95389									503.55	0.95701
								504	0.92664																			504	0.95405									504	0.95714
								504.45	0.92686																			504.45	0.9542									504.45	0.95728
								504.9	0.92707																			504.9	0.95436									504.9	0.95741
								505.35	0.92728																			505.35	0.95451									505.35	0.95755
								505.8	0.9275																			505.8	0.95467									505.8	0.95768
								506.25	0.92771																			506.25	0.95482									506.25	0.95782
								506.7	0.92792																			506.7	0.95498									506.7	0.95795
								507.15	0.92813																			507.15	0.95513									507.15	0.95808
								507.6	0.92834																			507.6	0.95528									507.6	0.95822
								508.05	0.92855																			508.05	0.95543									508.05	0.95835
								508.5	0.92876																			508.5	0.95559									508.5	0.95848
								508.95	0.92896																			508.95	0.95574									508.95	0.95861
								509.4	0.92917																			509.4	0.95589									509.4	0.95874
								509.85	0.92938																			509.85	0.95604									509.85	0.95888
								510.3	0.92958																			510.3	0.95619									510.3	0.95901
								510.75	0.92979																			510.75	0.95634									510.75	0.95913
								511.2	0.92999																			511.2	0.95649									511.2	0.95926
								511.65	0.9302																			511.65	0.95663									511.65	0.95939
								512.1	0.9304																			512.1	0.95678									512.1	0.95952
								512.55	0.9306																			512.55	0.95693									512.55	0.95965
								513	0.93081																			513	0.95708									513	0.95978
								513.45	0.93101																			513.45	0.95722									513.45	0.95991
								513.9	0.93121																			513.9	0.95737									513.9	0.96003
								514.35	0.93141																			514.35	0.95751									514.35	0.96016
								514.8	0.93161																			514.8	0.95766									514.8	0.96028
								515.25	0.93181																			515.25	0.9578									515.25	0.96041
								515.7	0.93201																			515.7	0.95795									515.7	0.96054
								516.15	0.9322																			516.15	0.95809									516.15	0.96066
								516.6	0.9324																			516.6	0.95823									516.6	0.96078
								517.05	0.9326																			517.05	0.95837									517.05	0.96091
								517.5	0.9328																			517.5	0.95851									517.5	0.96103
								517.95	0.93299																			517.95	0.95866									517.95	0.96115
								518.4	0.93319																			518.4	0.9588									518.4	0.96128
								518.85	0.93338																			518.85	0.95894									518.85	0.9614
								519.3	0.93358																			519.3	0.95908									519.3	0.96152
								519.75	0.93377																			519.75	0.95922									519.75	0.96164
								520.2	0.93396																			520.2	0.95935									520.2	0.96176
								520.65	0.93416																			520.65	0.95949									520.65	0.96189
								521.1	0.93435																			521.1	0.95963									521.1	0.96201
								521.55	0.93454																			521.55	0.95977									521.55	0.96213
								522	0.93473																			522	0.95991									522	0.96225
								522.45	0.93492																			522.45	0.96004									522.45	0.96237
								522.9	0.93511																			522.9	0.96018									522.9	0.96249
								523.35	0.9353																			523.35	0.96031									523.35	0.9626
								523.8	0.93549																			523.8	0.96045									523.8	0.96272
								524.25	0.93568																			524.25	0.96058									524.25	0.96284
								524.7	0.93586																			524.7	0.96072									524.7	0.96296
								525.15	0.93605																			525.15	0.96085									525.15	0.96307
								525.6	0.93624																			525.6	0.96098									525.6	0.96319
								526.05	0.93642																			526.05	0.96112									526.05	0.96331
								526.5	0.93661																			526.5	0.96125									526.5	0.96342
								526.95	0.93679																			526.95	0.96138									526.95	0.96354
								527.4	0.93698																			527.4	0.96151									527.4	0.96365
								527.85	0.93716																			527.85	0.96164									527.85	0.96377
								528.3	0.93734																			528.3	0.96177									528.3	0.96388
								528.75	0.93753																			528.75	0.9619									528.75	0.964
								529.2	0.93771																			529.2	0.96203									529.2	0.96411
								529.65	0.93789																			529.65	0.96216									529.65	0.96422
								530.1	0.93807																			530.1	0.96229									530.1	0.96434
								530.55	0.93825																			530.55	0.96242									530.55	0.96445
								531	0.93843																			531	0.96254									531	0.96456
								531.45	0.93861																			531.45	0.96267									531.45	0.96467
								531.9	0.93879																			531.9	0.9628									531.9	0.96478
								532.35	0.93897																			532.35	0.96293									532.35	0.96489
								532.8	0.93914																			532.8	0.96305									532.8	0.96501
								533.25	0.93932																			533.25	0.96318									533.25	0.96511
								533.7	0.9395																			533.7	0.9633									533.7	0.96523
								534.15	0.93967																			534.15	0.96343									534.15	0.96534
								534.6	0.93985																			534.6	0.96355									534.6	0.96544
								535.05	0.94002																			535.05	0.96367									535.05	0.96555
								535.5	0.9402																			535.5	0.9638									535.5	0.96566
								535.95	0.94037																			535.95	0.96392									535.95	0.96577
								536.4	0.94055																			536.4	0.96404									536.4	0.96588
								536.85	0.94072																			536.85	0.96417									536.85	0.96598
								537.3	0.94089																			537.3	0.96429									537.3	0.96609
								537.75	0.94106																			537.75	0.96441									537.75	0.9662
								538.2	0.94124																			538.2	0.96453									538.2	0.96631
								538.65	0.94141																			538.65	0.96465									538.65	0.96641
								539.1	0.94158																			539.1	0.96477									539.1	0.96652
								539.55	0.94175																			539.55	0.96489									539.55	0.96662
								540	0.94192																			540	0.96501									540	0.96673
								540.45	0.94208																			540.45	0.96513									540.45	0.96683
								540.9	0.94225																			540.9	0.96525									540.9	0.96694
								541.35	0.94242																			541.35	0.96536									541.35	0.96704
								541.8	0.94259																			541.8	0.96548									541.8	0.96715
								542.25	0.94276																			542.25	0.9656									542.25	0.96725
								542.7	0.94292																			542.7	0.96571									542.7	0.96735
								543.15	0.94309																			543.15	0.96583									543.15	0.96745
								543.6	0.94325																			543.6	0.96595									543.6	0.96756
								544.05	0.94342																			544.05	0.96606									544.05	0.96766
								544.5	0.94358																			544.5	0.96618									544.5	0.96776
								544.95	0.94375																			544.95	0.96629									544.95	0.96786
								545.4	0.94391																			545.4	0.96641									545.4	0.96796
								545.85	0.94407																			545.85	0.96652									545.85	0.96806
								546.3	0.94424																			546.3	0.96663									546.3	0.96816
								546.75	0.9444																			546.75	0.96675									546.75	0.96826
								547.2	0.94456																			547.2	0.96686									547.2	0.96836
								547.65	0.94472																			547.65	0.96697									547.65	0.96846
								548.1	0.94488																			548.1	0.96708									548.1	0.96856
								548.55	0.94504																			548.55	0.96719									548.55	0.96866
								549	0.9452																			549	0.96731									549	0.96876
								549.45	0.94536																			549.45	0.96742									549.45	0.96886
								549.9	0.94552																			549.9	0.96753									549.9	0.96896
								550.35	0.94568																			550.35	0.96764									550.35	0.96905
								550.8	0.94584																			550.8	0.96775									550.8	0.96915
								551.25	0.94599																			551.25	0.96786									551.25	0.96925
								551.7	0.94615																			551.7	0.96796									551.7	0.96934
								552.15	0.94631																			552.15	0.96807									552.15	0.96944
								552.6	0.94646																			552.6	0.96818									552.6	0.96954
								553.05	0.94662																			553.05	0.96829									553.05	0.96963
								553.5	0.94677																			553.5	0.9684									553.5	0.96973
								553.95	0.94693																			553.95	0.9685									553.95	0.96982
								554.4	0.94708																			554.4	0.96861									554.4	0.96992
								554.85	0.94724																			554.85	0.96871									554.85	0.97001
								555.3	0.94739																			555.3	0.96882									555.3	0.97011
								555.75	0.94754																			555.75	0.96893									555.75	0.9702
								556.2	0.94769																			556.2	0.96903									556.2	0.97029
								556.65	0.94785																			556.65	0.96914									556.65	0.97039
								557.1	0.948																			557.1	0.96924									557.1	0.97048
								557.55	0.94815																			557.55	0.96935									557.55	0.97057
								558	0.9483																			558	0.96945									558	0.97066
								558.45	0.94845																			558.45	0.96955									558.45	0.97076
								558.9	0.9486																			558.9	0.96966									558.9	0.97085
								559.35	0.94875																			559.35	0.96976									559.35	0.97094
								559.8	0.9489																			559.8	0.96986									559.8	0.97103
								560.25	0.94904																			560.25	0.96996									560.25	0.97112
								560.7	0.94919																			560.7	0.97006									560.7	0.97121
								561.15	0.94934																			561.15	0.97016									561.15	0.9713
								561.6	0.94949																			561.6	0.97026									561.6	0.97139
								562.05	0.94963																			562.05	0.97037									562.05	0.97148
								562.5	0.94978																			562.5	0.97047									562.5	0.97157
								562.95	0.94992																			562.95	0.97057									562.95	0.97166
								563.4	0.95007																			563.4	0.97066									563.4	0.97175
								563.85	0.95021																			563.85	0.97076									563.85	0.97184
								564.3	0.95036																			564.3	0.97086									564.3	0.97192
								564.75	0.9505																			564.75	0.97096									564.75	0.97201
								565.2	0.95065																			565.2	0.97106									565.2	0.9721
								565.65	0.95079																			565.65	0.97116									565.65	0.97219
								566.1	0.95093																			566.1	0.97125									566.1	0.97227
								566.55	0.95107																			566.55	0.97135									566.55	0.97236
								567	0.95122																			567	0.97145									567	0.97245
								567.45	0.95136																			567.45	0.97154									567.45	0.97253
								567.9	0.9515																			567.9	0.97164									567.9	0.97262
								568.35	0.95164																			568.35	0.97173									568.35	0.97271
								568.8	0.95178																			568.8	0.97183									568.8	0.97279
								569.25	0.95192																			569.25	0.97192									569.25	0.97288
								569.7	0.95206																			569.7	0.97202									569.7	0.97296
								570.15	0.9522																			570.15	0.97211									570.15	0.97305
								570.6	0.95233																			570.6	0.97221									570.6	0.97313
								571.05	0.95247																			571.05	0.9723									571.05	0.97321
								571.5	0.95261																			571.5	0.97239									571.5	0.9733
								571.95	0.95275																			571.95	0.97249									571.95	0.97338
								572.4	0.95288																			572.4	0.97258									572.4	0.97346
								572.85	0.95302																			572.85	0.97267									572.85	0.97355
								573.3	0.95316																			573.3	0.97276									573.3	0.97363
								573.75	0.95329																			573.75	0.97286									573.75	0.97371
								574.2	0.95343																			574.2	0.97295									574.2	0.97379
								574.65	0.95356																			574.65	0.97304									574.65	0.97388
								575.1	0.95369																			575.1	0.97313									575.1	0.97396
								575.55	0.95383																			575.55	0.97322									575.55	0.97404
								576	0.95396																			576	0.97331									576	0.97412
								576.45	0.9541																			576.45	0.9734									576.45	0.9742
								576.9	0.95423																			576.9	0.97349									576.9	0.97428
								577.35	0.95436																			577.35	0.97358									577.35	0.97436
								577.8	0.95449																			577.8	0.97367									577.8	0.97444
								578.25	0.95462																			578.25	0.97376									578.25	0.97452
								578.7	0.95476																			578.7	0.97384									578.7	0.9746
								579.15	0.95489																			579.15	0.97393									579.15	0.97468
								579.6	0.95502																			579.6	0.97402									579.6	0.97476
								580.05	0.95515																			580.05	0.97411									580.05	0.97484
								580.5	0.95527																			580.5	0.97419									580.5	0.97491
								580.95	0.9554																			580.95	0.97428									580.95	0.97499
								581.4	0.95553																			581.4	0.97437									581.4	0.97507
								581.85	0.95566																			581.85	0.97445									581.85	0.97515
								582.3	0.95579																			582.3	0.97454									582.3	0.97523
								582.75	0.95592																			582.75	0.97462									582.75	0.9753
								583.2	0.95604																			583.2	0.97471									583.2	0.97538
								583.65	0.95617																			583.65	0.97479									583.65	0.97546
								584.1	0.9563																			584.1	0.97488									584.1	0.97553
								584.55	0.95642																			584.55	0.97496									584.55	0.97561
								585	0.95655																			585	0.97505									585	0.97569
								585.45	0.95668																			585.45	0.97513									585.45	0.97576
								585.9	0.9568																			585.9	0.97521									585.9	0.97584
								586.35	0.95692																			586.35	0.9753									586.35	0.97591
								586.8	0.95705																			586.8	0.97538									586.8	0.97599
								587.25	0.95717																			587.25	0.97546									587.25	0.97606
								587.7	0.9573																			587.7	0.97554									587.7	0.97613
								588.15	0.95742																			588.15	0.97562									588.15	0.97621
								588.6	0.95754																			588.6	0.97571									588.6	0.97628
								589.05	0.95766																			589.05	0.97579									589.05	0.97636
								589.5	0.95779																			589.5	0.97587									589.5	0.97643
								589.95	0.95791																			589.95	0.97595									589.95	0.9765
								590.4	0.95803																			590.4	0.97603									590.4	0.97658
								590.85	0.95815																			590.85	0.97611									590.85	0.97665
								591.3	0.95827																			591.3	0.97619									591.3	0.97672
								591.75	0.95839																			591.75	0.97627									591.75	0.97679
								592.2	0.95851																			592.2	0.97635									592.2	0.97687
								592.65	0.95863																			592.65	0.97643									592.65	0.97694
								593.1	0.95875																			593.1	0.97651									593.1	0.97701
								593.55	0.95887																			593.55	0.97659									593.55	0.97708
								594	0.95898																			594	0.97666									594	0.97715
								594.45	0.9591																			594.45	0.97674									594.45	0.97722
								594.9	0.95922																			594.9	0.97682									594.9	0.97729
								595.35	0.95934																			595.35	0.9769									595.35	0.97737
								595.8	0.95945																			595.8	0.97697									595.8	0.97744
								596.25	0.95957																			596.25	0.97705									596.25	0.9775
								596.7	0.95969																			596.7	0.97713									596.7	0.97757
								597.15	0.9598																			597.15	0.9772									597.15	0.97764
								597.6	0.95992																			597.6	0.97728									597.6	0.97771
								598.05	0.96003																			598.05	0.97735									598.05	0.97778
								598.5	0.96015																			598.5	0.97743									598.5	0.97785
								598.95	0.96026																			598.95	0.97751									598.95	0.97792
								599.4	0.96038																			599.4	0.97758									599.4	0.97799
								599.85	0.96049																			599.85	0.97766									599.85	0.97806
								600.3	0.96061																			600.3	0.97773									600.3	0.97812
								600.75	0.96072																			600.75	0.9778									600.75	0.97819
								601.2	0.96083																			601.2	0.97788									601.2	0.97826
								601.65	0.96094																			601.65	0.97795									601.65	0.97833
								602.1	0.96105																			602.1	0.97803									602.1	0.97839
								602.55	0.96117																			602.55	0.9781									602.55	0.97846
								603	0.96128																			603	0.97817									603	0.97853
								603.45	0.96139																			603.45	0.97824									603.45	0.97859
								603.9	0.9615																			603.9	0.97832									603.9	0.97866
								604.35	0.96161																			604.35	0.97839									604.35	0.97873
								604.8	0.96172																			604.8	0.97846									604.8	0.97879
								605.25	0.96183																			605.25	0.97853									605.25	0.97886
								605.7	0.96194																			605.7	0.9786									605.7	0.97892
								606.15	0.96205																			606.15	0.97867									606.15	0.97899
								606.6	0.96216																			606.6	0.97874									606.6	0.97905
								607.05	0.96227																			607.05	0.97881									607.05	0.97912
								607.5	0.96237																			607.5	0.97889									607.5	0.97918
								607.95	0.96248																			607.95	0.97896									607.95	0.97925
								608.4	0.96259																			608.4	0.97903									608.4	0.97931
								608.85	0.9627																			608.85	0.9791									608.85	0.97937
								609.3	0.9628																			609.3	0.97916									609.3	0.97944
								609.75	0.96291																			609.75	0.97923									609.75	0.9795
								610.2	0.96301																			610.2	0.9793									610.2	0.97957
								610.65	0.96312																			610.65	0.97937									610.65	0.97963
								611.1	0.96323																			611.1	0.97944									611.1	0.97969
								611.55	0.96333																			611.55	0.97951									611.55	0.97975
								612	0.96344																			612	0.97957									612	0.97982
								612.45	0.96354																			612.45	0.97964									612.45	0.97988
								612.9	0.96365																			612.9	0.97971									612.9	0.97994
								613.35	0.96375																			613.35	0.97978									613.35	0.98
								613.8	0.96385																			613.8	0.97984									613.8	0.98006
								614.25	0.96396																			614.25	0.97991									614.25	0.98013
								614.7	0.96406																			614.7	0.97998									614.7	0.98019
								615.15	0.96416																			615.15	0.98004									615.15	0.98025
								615.6	0.96426																			615.6	0.98011									615.6	0.98031
								616.05	0.96437																			616.05	0.98018									616.05	0.98037
								616.5	0.96447																			616.5	0.98024									616.5	0.98043
								616.95	0.96457																			616.95	0.98031									616.95	0.98049
								617.4	0.96467																			617.4	0.98037									617.4	0.98055
								617.85	0.96477																			617.85	0.98044									617.85	0.98061
								618.3	0.96487																			618.3	0.9805									618.3	0.98067
								618.75	0.96497																			618.75	0.98057									618.75	0.98073
								619.2	0.96507																			619.2	0.98063									619.2	0.98079
								619.65	0.96517																			619.65	0.98069									619.65	0.98085
								620.1	0.96527																			620.1	0.98076									620.1	0.98091
								620.55	0.96537																			620.55	0.98082									620.55	0.98096
								621	0.96547																			621	0.98088									621	0.98102
								621.45	0.96557																			621.45	0.98095									621.45	0.98108
								621.9	0.96567																			621.9	0.98101									621.9	0.98114
								622.35	0.96576																			622.35	0.98107									622.35	0.9812
								622.8	0.96586																			622.8	0.98113									622.8	0.98125
								623.25	0.96596																			623.25	0.9812									623.25	0.98131
								623.7	0.96605																			623.7	0.98126									623.7	0.98137
								624.15	0.96615																			624.15	0.98132									624.15	0.98143
								624.6	0.96625																			624.6	0.98138									624.6	0.98148
								625.05	0.96634																			625.05	0.98144									625.05	0.98154
								625.5	0.96644																			625.5	0.9815									625.5	0.9816
								625.95	0.96653																			625.95	0.98156									625.95	0.98165
								626.4	0.96663																			626.4	0.98162									626.4	0.98171
								626.85	0.96672																			626.85	0.98169									626.85	0.98177
								627.3	0.96682																			627.3	0.98174									627.3	0.98182
								627.75	0.96691																			627.75	0.98181									627.75	0.98188
								628.2	0.96701																			628.2	0.98186									628.2	0.98193
								628.65	0.9671																			628.65	0.98192									628.65	0.98199
								629.1	0.96719																			629.1	0.98198									629.1	0.98204
								629.55	0.96729																			629.55	0.98204									629.55	0.9821
								630	0.96738																			630	0.9821									630	0.98215
								630.45	0.96747																			630.45	0.98216									630.45	0.98221
								630.9	0.96757																			630.9	0.98222									630.9	0.98226
								631.35	0.96766																			631.35	0.98228									631.35	0.98232
								631.8	0.96775																			631.8	0.98233									631.8	0.98237
								632.25	0.96784																			632.25	0.98239									632.25	0.98242
								632.7	0.96793																			632.7	0.98245									632.7	0.98248
								633.15	0.96802																			633.15	0.98251									633.15	0.98253
								633.6	0.96811																			633.6	0.98257									633.6	0.98259
								634.05	0.9682																			634.05	0.98262									634.05	0.98264
								634.5	0.96829																			634.5	0.98268									634.5	0.98269
								634.95	0.96838																			634.95	0.98274									634.95	0.98274
								635.4	0.96847																			635.4	0.98279									635.4	0.9828
								635.85	0.96856																			635.85	0.98285									635.85	0.98285
								636.3	0.96865																			636.3	0.9829									636.3	0.9829
								636.75	0.96874																			636.75	0.98296									636.75	0.98296
								637.2	0.96883																			637.2	0.98302									637.2	0.98301
								637.65	0.96891																			637.65	0.98307									637.65	0.98306
								638.1	0.969																			638.1	0.98313									638.1	0.98311
								638.55	0.96909																			638.55	0.98318									638.55	0.98316
								639	0.96918																			639	0.98324									639	0.98321
								639.45	0.96927																			639.45	0.98329									639.45	0.98326
								639.9	0.96935																			639.9	0.98335									639.9	0.98332
								640.35	0.96944																			640.35	0.9834									640.35	0.98337
								640.8	0.96952																			640.8	0.98345									640.8	0.98342
								641.25	0.96961																			641.25	0.98351									641.25	0.98347
								641.7	0.9697																			641.7	0.98356									641.7	0.98352
								642.15	0.96978																			642.15	0.98362									642.15	0.98357
								642.6	0.96987																			642.6	0.98367									642.6	0.98362
								643.05	0.96995																			643.05	0.98372									643.05	0.98367
								643.5	0.97004																			643.5	0.98377									643.5	0.98372
								643.95	0.97012																			643.95	0.98383									643.95	0.98377
								644.4	0.97021																			644.4	0.98388									644.4	0.98382
								644.85	0.97029																			644.85	0.98393									644.85	0.98387
								645.3	0.97037																			645.3	0.98398									645.3	0.98391
								645.75	0.97046																			645.75	0.98404									645.75	0.98396
								646.2	0.97054																			646.2	0.98409									646.2	0.98401
								646.65	0.97062																			646.65	0.98414									646.65	0.98406
								647.1	0.97071																			647.1	0.98419									647.1	0.98411
								647.55	0.97079																			647.55	0.98424									647.55	0.98416
								648	0.97087																			648	0.98429									648	0.98421
								648.45	0.97095																			648.45	0.98434									648.45	0.98425
								648.9	0.97103																			648.9	0.98439									648.9	0.9843
								649.35	0.97111																			649.35	0.98445									649.35	0.98435
								649.8	0.9712																			649.8	0.9845									649.8	0.9844
								650.25	0.97128																			650.25	0.98455									650.25	0.98445
								650.7	0.97136																			650.7	0.9846									650.7	0.98449
								651.15	0.97144																			651.15	0.98464									651.15	0.98454
								651.6	0.97152																			651.6	0.98469									651.6	0.98459
								652.05	0.9716																			652.05	0.98474									652.05	0.98463
								652.5	0.97168																			652.5	0.98479									652.5	0.98468
								652.95	0.97176																			652.95	0.98484									652.95	0.98472
								653.4	0.97184																			653.4	0.98489									653.4	0.98477
								653.85	0.97192																			653.85	0.98494									653.85	0.98482
								654.3	0.972																			654.3	0.98499									654.3	0.98486
								654.75	0.97207																			654.75	0.98504									654.75	0.98491
								655.2	0.97215																			655.2	0.98508									655.2	0.98496
								655.65	0.97223																			655.65	0.98513									655.65	0.985
								656.1	0.97231																			656.1	0.98518									656.1	0.98505
								656.55	0.97239																			656.55	0.98523									656.55	0.98509
								657	0.97246																			657	0.98528									657	0.98514
								657.45	0.97254																			657.45	0.98532									657.45	0.98518
								657.9	0.97262																			657.9	0.98537									657.9	0.98523
								658.35	0.97269																			658.35	0.98542									658.35	0.98527
								658.8	0.97277																			658.8	0.98546									658.8	0.98532
								659.25	0.97284																			659.25	0.98551									659.25	0.98536
								659.7	0.97292																			659.7	0.98556									659.7	0.9854
								660.15	0.973																			660.15	0.9856									660.15	0.98545
								660.6	0.97307																			660.6	0.98565									660.6	0.98549
								661.05	0.97315																			661.05	0.9857									661.05	0.98554
								661.5	0.97322																			661.5	0.98574									661.5	0.98558
								661.95	0.9733																			661.95	0.98579									661.95	0.98562
								662.4	0.97337																			662.4	0.98583									662.4	0.98567
								662.85	0.97345																			662.85	0.98588									662.85	0.98571
								663.3	0.97352																			663.3	0.98592									663.3	0.98575
								663.75	0.97359																			663.75	0.98597									663.75	0.98579
								664.2	0.97367																			664.2	0.98601									664.2	0.98584
								664.65	0.97374																			664.65	0.98606									664.65	0.98588
								665.1	0.97381																			665.1	0.9861									665.1	0.98592
								665.55	0.97389																			665.55	0.98615									665.55	0.98597
								666	0.97396																			666	0.98619									666	0.98601
								666.45	0.97403																			666.45	0.98624									666.45	0.98605
								666.9	0.9741																			666.9	0.98628									666.9	0.98609
								667.35	0.97418																			667.35	0.98632									667.35	0.98613
								667.8	0.97425																			667.8	0.98637									667.8	0.98618
								668.25	0.97432																			668.25	0.98641									668.25	0.98622
								668.7	0.97439																			668.7	0.98645									668.7	0.98626
								669.15	0.97446																			669.15	0.9865									669.15	0.9863
								669.6	0.97453																			669.6	0.98654									669.6	0.98634
								670.05	0.9746																			670.05	0.98658									670.05	0.98638
								670.5	0.97467																			670.5	0.98662									670.5	0.98642
								670.95	0.97474																			670.95	0.98667									670.95	0.98646
								671.4	0.97481																			671.4	0.98671									671.4	0.9865
								671.85	0.97488																			671.85	0.98675									671.85	0.98655
								672.3	0.97495																			672.3	0.98679									672.3	0.98659
								672.75	0.97502																			672.75	0.98684									672.75	0.98662
								673.2	0.97509																			673.2	0.98688									673.2	0.98667
								673.65	0.97516																			673.65	0.98692									673.65	0.98671
								674.1	0.97523																			674.1	0.98696									674.1	0.98674
								674.55	0.9753																			674.55	0.987									674.55	0.98679
								675	0.97537																			675	0.98704									675	0.98682
								675.45	0.97544																			675.45	0.98708									675.45	0.98686
								675.9	0.9755																			675.9	0.98713									675.9	0.9869
								676.35	0.97557																			676.35	0.98717									676.35	0.98694
								676.8	0.97564																			676.8	0.98721									676.8	0.98698
								677.25	0.97571																			677.25	0.98725									677.25	0.98702
								677.7	0.97577																			677.7	0.98729									677.7	0.98706
								678.15	0.97584																			678.15	0.98733									678.15	0.9871
								678.6	0.97591																			678.6	0.98737									678.6	0.98714
								679.05	0.97597																			679.05	0.98741									679.05	0.98718
								679.5	0.97604																			679.5	0.98745									679.5	0.98721
								679.95	0.97611																			679.95	0.98749									679.95	0.98725
								680.4	0.97617																			680.4	0.98753									680.4	0.98729
								680.85	0.97624																			680.85	0.98757									680.85	0.98733
								681.3	0.9763																			681.3	0.9876									681.3	0.98737
								681.75	0.97637																			681.75	0.98764									681.75	0.9874
								682.2	0.97643																			682.2	0.98768									682.2	0.98744
								682.65	0.9765																			682.65	0.98772									682.65	0.98748
								683.1	0.97656																			683.1	0.98776									683.1	0.98752
								683.55	0.97663																			683.55	0.9878									683.55	0.98755
								684	0.97669																			684	0.98784									684	0.98759
								684.45	0.97676																			684.45	0.98787									684.45	0.98763
								684.9	0.97682																			684.9	0.98791									684.9	0.98766
								685.35	0.97688																			685.35	0.98795									685.35	0.9877
								685.8	0.97695																			685.8	0.98799									685.8	0.98774
								686.25	0.97701																			686.25	0.98803									686.25	0.98777
								686.7	0.97707																			686.7	0.98806									686.7	0.98781
								687.15	0.97713																			687.15	0.9881									687.15	0.98785
								687.6	0.9772																			687.6	0.98814									687.6	0.98788
								688.05	0.97726																			688.05	0.98818									688.05	0.98792
								688.5	0.97732																			688.5	0.98821									688.5	0.98795
								688.95	0.97738																			688.95	0.98825									688.95	0.98799
								689.4	0.97745																			689.4	0.98828									689.4	0.98803
								689.85	0.97751																			689.85	0.98832									689.85	0.98806
								690.3	0.97757																			690.3	0.98836									690.3	0.9881
								690.75	0.97763																			690.75	0.9884									690.75	0.98813
								691.2	0.97769																			691.2	0.98843									691.2	0.98817
								691.65	0.97775																			691.65	0.98847									691.65	0.9882
								692.1	0.97781																			692.1	0.9885									692.1	0.98824
								692.55	0.97788																			692.55	0.98854									692.55	0.98827
								693	0.97794																			693	0.98857									693	0.98831
								693.45	0.978																			693.45	0.98861									693.45	0.98834
								693.9	0.97806																			693.9	0.98865									693.9	0.98838
								694.35	0.97812																			694.35	0.98868									694.35	0.98841
								694.8	0.97818																			694.8	0.98872									694.8	0.98844
								695.25	0.97823																			695.25	0.98875									695.25	0.98848
								695.7	0.97829																			695.7	0.98879									695.7	0.98851
								696.15	0.97835																			696.15	0.98882									696.15	0.98855
								696.6	0.97841																			696.6	0.98886									696.6	0.98858
								697.05	0.97847																			697.05	0.98889									697.05	0.98861
								697.5	0.97853																			697.5	0.98892									697.5	0.98865
								697.95	0.97859																			697.95	0.98896									697.95	0.98868
								698.4	0.97865																			698.4	0.98899									698.4	0.98872
								698.85	0.9787																			698.85	0.98903									698.85	0.98875
								699.3	0.97876																			699.3	0.98906									699.3	0.98878
								699.75	0.97882																			699.75	0.98909									699.75	0.98881
								700.2	0.97888																			700.2	0.98913									700.2	0.98885
								700.65	0.97894																			700.65	0.98916									700.65	0.98888
								701.1	0.97899																			701.1	0.98919									701.1	0.98891
								701.55	0.97905																			701.55	0.98923									701.55	0.98894
								702	0.97911																			702	0.98926									702	0.98898
								702.45	0.97916																			702.45	0.98929									702.45	0.98901
								702.9	0.97922																			702.9	0.98933									702.9	0.98904
								703.35	0.97928																			703.35	0.98936									703.35	0.98908
								703.8	0.97933																			703.8	0.98939									703.8	0.98911
								704.25	0.97939																			704.25	0.98942									704.25	0.98914
								704.7	0.97944																			704.7	0.98946									704.7	0.98917
								705.15	0.9795																			705.15	0.98949									705.15	0.9892
								705.6	0.97955																			705.6	0.98952									705.6	0.98923
								706.05	0.97961																			706.05	0.98955									706.05	0.98927
								706.5	0.97966																			706.5	0.98959									706.5	0.9893
								706.95	0.97972																			706.95	0.98962									706.95	0.98933
								707.4	0.97977																			707.4	0.98965									707.4	0.98936
								707.85	0.97983																			707.85	0.98968									707.85	0.98939
								708.3	0.97988																			708.3	0.98971									708.3	0.98942
								708.75	0.97994																			708.75	0.98974									708.75	0.98945
								709.2	0.97999																			709.2	0.98977									709.2	0.98948
								709.65	0.98005																			709.65	0.98981									709.65	0.98952
								710.1	0.9801																			710.1	0.98984									710.1	0.98955
								710.55	0.98015																			710.55	0.98987									710.55	0.98958
								711	0.98021																			711	0.9899									711	0.98961
								711.45	0.98026																			711.45	0.98993									711.45	0.98964
								711.9	0.98031																			711.9	0.98996									711.9	0.98967
								712.35	0.98037																			712.35	0.98999									712.35	0.9897
								712.8	0.98042																			712.8	0.99002									712.8	0.98973
								713.25	0.98047																			713.25	0.99005									713.25	0.98976
								713.7	0.98052																			713.7	0.99008									713.7	0.98979
								714.15	0.98057																			714.15	0.99011									714.15	0.98982
								714.6	0.98063																			714.6	0.99014									714.6	0.98985
								715.05	0.98068																			715.05	0.99017									715.05	0.98988
								715.5	0.98073																			715.5	0.9902									715.5	0.98991
								715.95	0.98078																			715.95	0.99023									715.95	0.98994
								716.4	0.98083																			716.4	0.99026									716.4	0.98997
								716.85	0.98089																			716.85	0.99029									716.85	0.98999
								717.3	0.98094																			717.3	0.99032									717.3	0.99002
								717.75	0.98099																			717.75	0.99035									717.75	0.99005
								718.2	0.98104																			718.2	0.99038									718.2	0.99008
								718.65	0.98109																			718.65	0.99041									718.65	0.99011
								719.1	0.98114																			719.1	0.99043									719.1	0.99014
								719.55	0.98119																			719.55	0.99046									719.55	0.99017
								720	0.98124																			720	0.99049									720	0.9902
								720.45	0.98129																			720.45	0.99052									720.45	0.99023
								720.9	0.98134																			720.9	0.99055									720.9	0.99025
								721.35	0.98139																			721.35	0.99058									721.35	0.99028
								721.8	0.98144																			721.8	0.99061									721.8	0.99031
								722.25	0.98149																			722.25	0.99064									722.25	0.99034
								722.7	0.98154																			722.7	0.99066									722.7	0.99037
								723.15	0.98159																			723.15	0.99069									723.15	0.99039
								723.6	0.98164																			723.6	0.99072									723.6	0.99042
								724.05	0.98169																			724.05	0.99075									724.05	0.99045
								724.5	0.98173																			724.5	0.99077									724.5	0.99048
								724.95	0.98178																			724.95	0.9908									724.95	0.9905
								725.4	0.98183																			725.4	0.99083									725.4	0.99053
								725.85	0.98188																			725.85	0.99086									725.85	0.99056
								726.3	0.98193																			726.3	0.99088									726.3	0.99059
								726.75	0.98198																			726.75	0.99091									726.75	0.99061
								727.2	0.98202																			727.2	0.99094									727.2	0.99064
								727.65	0.98207																			727.65	0.99096									727.65	0.99067
								728.1	0.98212																			728.1	0.99099									728.1	0.99069
								728.55	0.98216																			728.55	0.99102									728.55	0.99072
								729	0.98221																			729	0.99104									729	0.99075
								729.45	0.98226																			729.45	0.99107									729.45	0.99078
								729.9	0.98231																			729.9	0.9911									729.9	0.9908
								730.35	0.98235																			730.35	0.99113									730.35	0.99083
								730.8	0.9824																			730.8	0.99115									730.8	0.99086
								731.25	0.98245																			731.25	0.99118									731.25	0.99088
								731.7	0.98249																			731.7	0.9912									731.7	0.99091
								732.15	0.98254																			732.15	0.99123									732.15	0.99093
								732.6	0.98258																			732.6	0.99126									732.6	0.99096
								733.05	0.98263																			733.05	0.99128									733.05	0.99099
								733.5	0.98268																			733.5	0.99131									733.5	0.99101
								733.95	0.98272																			733.95	0.99133									733.95	0.99104
								734.4	0.98277																			734.4	0.99136									734.4	0.99106
								734.85	0.98281																			734.85	0.99138									734.85	0.99109
								735.3	0.98286																			735.3	0.99141									735.3	0.99111
								735.75	0.9829																			735.75	0.99143									735.75	0.99114
								736.2	0.98295																			736.2	0.99146									736.2	0.99117
								736.65	0.98299																			736.65	0.99148									736.65	0.99119
								737.1	0.98304																			737.1	0.99151									737.1	0.99122
								737.55	0.98308																			737.55	0.99153									737.55	0.99124
								738	0.98313																			738	0.99156									738	0.99127
								738.45	0.98317																			738.45	0.99158									738.45	0.99129
								738.9	0.98321																			738.9	0.99161									738.9	0.99132
								739.35	0.98326																			739.35	0.99163									739.35	0.99134
								739.8	0.9833																			739.8	0.99166									739.8	0.99137
								740.25	0.98335																			740.25	0.99168									740.25	0.99139
								740.7	0.98339																			740.7	0.99171									740.7	0.99142
								741.15	0.98343																			741.15	0.99173									741.15	0.99144
								741.6	0.98347																			741.6	0.99176									741.6	0.99146
								742.05	0.98352																			742.05	0.99178									742.05	0.99149
								742.5	0.98356																			742.5	0.9918									742.5	0.99151
								742.95	0.9836																			742.95	0.99183									742.95	0.99154
								743.4	0.98365																			743.4	0.99185									743.4	0.99156
								743.85	0.98369																			743.85	0.99187									743.85	0.99159
								744.3	0.98373																			744.3	0.9919									744.3	0.99161
								744.75	0.98377																			744.75	0.99192									744.75	0.99163
								745.2	0.98382																			745.2	0.99194									745.2	0.99166
								745.65	0.98386																			745.65	0.99197									745.65	0.99168
								746.1	0.9839																			746.1	0.99199									746.1	0.9917
								746.55	0.98394																			746.55	0.99201									746.55	0.99173
								747	0.98398																			747	0.99204									747	0.99175
								747.45	0.98403																			747.45	0.99206									747.45	0.99177
								747.9	0.98407																			747.9	0.99208									747.9	0.9918
								748.35	0.98411																			748.35	0.99211									748.35	0.99182
								748.8	0.98415																			748.8	0.99213									748.8	0.99184
								749.25	0.98419																			749.25	0.99215									749.25	0.99187
								749.7	0.98423																			749.7	0.99217									749.7	0.99189
								750.15	0.98427																			750.15	0.9922									750.15	0.99191
								750.6	0.98431																			750.6	0.99222									750.6	0.99194
								751.05	0.98435																			751.05	0.99224									751.05	0.99196
								751.5	0.98439																			751.5	0.99226									751.5	0.99198
								751.95	0.98443																			751.95	0.99229									751.95	0.99201
								752.4	0.98447																			752.4	0.99231									752.4	0.99203
								752.85	0.98451																			752.85	0.99233									752.85	0.99205
								753.3	0.98455																			753.3	0.99235									753.3	0.99207
								753.75	0.98459																			753.75	0.99237									753.75	0.99209
								754.2	0.98463																			754.2	0.9924									754.2	0.99212
								754.65	0.98467																			754.65	0.99242									754.65	0.99214
								755.1	0.98471																			755.1	0.99244									755.1	0.99216
								755.55	0.98475																			755.55	0.99246									755.55	0.99218
								756	0.98479																			756	0.99248									756	0.99221
								756.45	0.98483																			756.45	0.9925									756.45	0.99223
								756.9	0.98487																			756.9	0.99252									756.9	0.99225
								757.35	0.98491																			757.35	0.99255									757.35	0.99227
								757.8	0.98495																			757.8	0.99257									757.8	0.99229
								758.25	0.98499																			758.25	0.99259									758.25	0.99231
								758.7	0.98502																			758.7	0.99261									758.7	0.99234
								759.15	0.98506																			759.15	0.99263									759.15	0.99236
								759.6	0.9851																			759.6	0.99265									759.6	0.99238
								760.05	0.98514																			760.05	0.99267									760.05	0.9924
								760.5	0.98518																			760.5	0.99269									760.5	0.99242
								760.95	0.98521																			760.95	0.99271									760.95	0.99244
								761.4	0.98525																			761.4	0.99273									761.4	0.99246
								761.85	0.98529																			761.85	0.99275									761.85	0.99248
								762.3	0.98533																			762.3	0.99277									762.3	0.99251
								762.75	0.98536																			762.75	0.99279									762.75	0.99253
								763.2	0.9854																			763.2	0.99281									763.2	0.99255
								763.65	0.98544																			763.65	0.99284									763.65	0.99257
								764.1	0.98547																			764.1	0.99286									764.1	0.99259
								764.55	0.98551																			764.55	0.99287									764.55	0.99261
								765	0.98555																			765	0.99289									765	0.99263
								765.45	0.98559																			765.45	0.99291									765.45	0.99265
								765.9	0.98562																			765.9	0.99293									765.9	0.99267
								766.35	0.98566																			766.35	0.99295									766.35	0.99269
								766.8	0.98569																			766.8	0.99297									766.8	0.99271
								767.25	0.98573																			767.25	0.99299									767.25	0.99273
								767.7	0.98577																			767.7	0.99301									767.7	0.99275
								768.15	0.9858																			768.15	0.99303									768.15	0.99277
								768.6	0.98584																			768.6	0.99305									768.6	0.99279
								769.05	0.98587																			769.05	0.99307									769.05	0.99281
								769.5	0.98591																			769.5	0.99309									769.5	0.99283
								769.95	0.98595																			769.95	0.99311									769.95	0.99285
								770.4	0.98598																			770.4	0.99313									770.4	0.99287
								770.85	0.98602																			770.85	0.99315									770.85	0.99289
								771.3	0.98605																			771.3	0.99317									771.3	0.99291
								771.75	0.98609																			771.75	0.99318									771.75	0.99293
								772.2	0.98612																			772.2	0.9932									772.2	0.99295
								772.65	0.98616																			772.65	0.99322									772.65	0.99297
								773.1	0.98619																			773.1	0.99324									773.1	0.99299
								773.55	0.98623																			773.55	0.99326									773.55	0.99301
								774	0.98626																			774	0.99328									774	0.99303
								774.45	0.9863																			774.45	0.9933									774.45	0.99305
								774.9	0.98633																			774.9	0.99332									774.9	0.99307
								775.35	0.98636																			775.35	0.99333									775.35	0.99309
								775.8	0.9864																			775.8	0.99335									775.8	0.99311
								776.25	0.98643																			776.25	0.99337									776.25	0.99313
								776.7	0.98647																			776.7	0.99339									776.7	0.99314
								777.15	0.9865																			777.15	0.99341									777.15	0.99316
								777.6	0.98653																			777.6	0.99343									777.6	0.99318
								778.05	0.98657																			778.05	0.99344									778.05	0.9932
								778.5	0.9866																			778.5	0.99346									778.5	0.99322
								778.95	0.98663																			778.95	0.99348									778.95	0.99324
								779.4	0.98667																			779.4	0.9935									779.4	0.99326
								779.85	0.9867																			779.85	0.99351									779.85	0.99328
								780.3	0.98673																			780.3	0.99353									780.3	0.99329
								780.75	0.98677																			780.75	0.99355									780.75	0.99331
								781.2	0.9868																			781.2	0.99357									781.2	0.99333
								781.65	0.98683																			781.65	0.99358									781.65	0.99335
								782.1	0.98686																			782.1	0.9936									782.1	0.99337
								782.55	0.9869																			782.55	0.99362									782.55	0.99338
								783	0.98693																			783	0.99364									783	0.9934
								783.45	0.98696																			783.45	0.99365									783.45	0.99342
								783.9	0.98699																			783.9	0.99367									783.9	0.99344
								784.35	0.98703																			784.35	0.99369									784.35	0.99346
								784.8	0.98706																			784.8	0.9937									784.8	0.99348
								785.25	0.98709																			785.25	0.99372									785.25	0.99349
								785.7	0.98712																			785.7	0.99374									785.7	0.99351
								786.15	0.98715																			786.15	0.99376									786.15	0.99353
								786.6	0.98719																			786.6	0.99377									786.6	0.99355
								787.05	0.98722																			787.05	0.99379									787.05	0.99356
								787.5	0.98725																			787.5	0.99381									787.5	0.99358
								787.95	0.98728																			787.95	0.99382									787.95	0.9936
								788.4	0.98731																			788.4	0.99384									788.4	0.99362
								788.85	0.98734																			788.85	0.99385									788.85	0.99363
								789.3	0.98737																			789.3	0.99387									789.3	0.99365
								789.75	0.9874																			789.75	0.99389									789.75	0.99367
								790.2	0.98744																			790.2	0.9939									790.2	0.99369
								790.65	0.98747																			790.65	0.99392									790.65	0.9937
								791.1	0.9875																			791.1	0.99394									791.1	0.99372
								791.55	0.98753																			791.55	0.99395									791.55	0.99374
								792	0.98756																			792	0.99397									792	0.99375
								792.45	0.98759																			792.45	0.99398									792.45	0.99377
								792.9	0.98762																			792.9	0.994									792.9	0.99379
								793.35	0.98765																			793.35	0.99401									793.35	0.9938
								793.8	0.98768																			793.8	0.99403									793.8	0.99382
								794.25	0.98771																			794.25	0.99405									794.25	0.99384
								794.7	0.98774																			794.7	0.99406									794.7	0.99385
								795.15	0.98777																			795.15	0.99408									795.15	0.99387
								795.6	0.9878																			795.6	0.99409									795.6	0.99389
								796.05	0.98783																			796.05	0.99411									796.05	0.9939
								796.5	0.98786																			796.5	0.99413									796.5	0.99392
								796.95	0.98789																			796.95	0.99414									796.95	0.99394
								797.4	0.98792																			797.4	0.99416									797.4	0.99395
								797.85	0.98795																			797.85	0.99417									797.85	0.99397
								798.3	0.98798																			798.3	0.99419									798.3	0.99399
								798.75	0.98801																			798.75	0.9942									798.75	0.994
								799.2	0.98803																			799.2	0.99422									799.2	0.99402
								799.65	0.98806																			799.65	0.99423									799.65	0.99403
								800.1	0.98809																			800.1	0.99425									800.1	0.99405
								800.55	0.98812																			800.55	0.99426									800.55	0.99406
								801	0.98815																			801	0.99428									801	0.99408
								801.45	0.98818																			801.45	0.99429									801.45	0.9941
								801.9	0.98821																			801.9	0.99431									801.9	0.99411
								802.35	0.98823																			802.35	0.99432									802.35	0.99413
								802.8	0.98826																			802.8	0.99433									802.8	0.99414
								803.25	0.98829																			803.25	0.99435									803.25	0.99416
								803.7	0.98832																			803.7	0.99436									803.7	0.99418
								804.15	0.98835																			804.15	0.99438									804.15	0.99419
								804.6	0.98838																			804.6	0.99439									804.6	0.99421
								805.05	0.9884																			805.05	0.99441									805.05	0.99422
								805.5	0.98843																			805.5	0.99442									805.5	0.99424
								805.95	0.98846																			805.95	0.99444									805.95	0.99425
								806.4	0.98849																			806.4	0.99445									806.4	0.99427
								806.85	0.98851																			806.85	0.99447									806.85	0.99428
								807.3	0.98854																			807.3	0.99448									807.3	0.9943
								807.75	0.98857																			807.75	0.99449									807.75	0.99431
								808.2	0.9886																			808.2	0.99451									808.2	0.99433
								808.65	0.98862																			808.65	0.99452									808.65	0.99434
								809.1	0.98865																			809.1	0.99453									809.1	0.99436
								809.55	0.98868																			809.55	0.99455									809.55	0.99437
								810	0.9887																			810	0.99456									810	0.99439
								810.45	0.98873																			810.45	0.99458									810.45	0.9944
								810.9	0.98876																			810.9	0.99459									810.9	0.99442
								811.35	0.98878																			811.35	0.9946									811.35	0.99443
								811.8	0.98881																			811.8	0.99462									811.8	0.99445
								812.25	0.98884																			812.25	0.99463									812.25	0.99446
								812.7	0.98886																			812.7	0.99465									812.7	0.99448
								813.15	0.98889																			813.15	0.99466									813.15	0.99449
								813.6	0.98892																			813.6	0.99467									813.6	0.99451
								814.05	0.98894																			814.05	0.99469									814.05	0.99452
								814.5	0.98897																			814.5	0.9947									814.5	0.99453
								814.95	0.98899																			814.95	0.99471									814.95	0.99455
								815.4	0.98902																			815.4	0.99472									815.4	0.99456
								815.85	0.98905																			815.85	0.99474									815.85	0.99458
								816.3	0.98907																			816.3	0.99475									816.3	0.99459
								816.75	0.9891																			816.75	0.99477									816.75	0.99461
								817.2	0.98912																			817.2	0.99478									817.2	0.99462
								817.65	0.98915																			817.65	0.99479									817.65	0.99463
								818.1	0.98917																			818.1	0.9948									818.1	0.99465
								818.55	0.9892																			818.55	0.99482									818.55	0.99466
								819	0.98922																			819	0.99483									819	0.99468
								819.45	0.98925																			819.45	0.99484									819.45	0.99469
								819.9	0.98927																			819.9	0.99486									819.9	0.9947
								820.35	0.9893																			820.35	0.99487									820.35	0.99472
								820.8	0.98932																			820.8	0.99488									820.8	0.99473
								821.25	0.98935																			821.25	0.99489									821.25	0.99474
								821.7	0.98937																			821.7	0.99491									821.7	0.99476
								822.15	0.9894																			822.15	0.99492									822.15	0.99477
								822.6	0.98942																			822.6	0.99493									822.6	0.99479
								823.05	0.98945																			823.05	0.99494									823.05	0.9948
								823.5	0.98947																			823.5	0.99496									823.5	0.99481
								823.95	0.9895																			823.95	0.99497									823.95	0.99483
								824.4	0.98952																			824.4	0.99498									824.4	0.99484
								824.85	0.98955																			824.85	0.99499									824.85	0.99485
								825.3	0.98957																			825.3	0.99501									825.3	0.99487
								825.75	0.98959																			825.75	0.99502									825.75	0.99488
								826.2	0.98962																			826.2	0.99503									826.2	0.99489
								826.65	0.98964																			826.65	0.99504									826.65	0.99491
								827.1	0.98967																			827.1	0.99505									827.1	0.99492
								827.55	0.98969																			827.55	0.99506									827.55	0.99493
								828	0.98971																			828	0.99508									828	0.99495
								828.45	0.98974																			828.45	0.99509									828.45	0.99496
								828.9	0.98976																			828.9	0.9951									828.9	0.99497
								829.35	0.98978																			829.35	0.99511									829.35	0.99499
								829.8	0.98981																			829.8	0.99512									829.8	0.995
								830.25	0.98983																			830.25	0.99514									830.25	0.99501
								830.7	0.98985																			830.7	0.99515									830.7	0.99502
								831.15	0.98988																			831.15	0.99516									831.15	0.99504
								831.6	0.9899																			831.6	0.99517									831.6	0.99505
								832.05	0.98992																			832.05	0.99518									832.05	0.99506
								832.5	0.98995																			832.5	0.99519									832.5	0.99507
								832.95	0.98997																			832.95	0.99521									832.95	0.99509
								833.4	0.98999																			833.4	0.99522									833.4	0.9951
								833.85	0.99001																			833.85	0.99523									833.85	0.99511
								834.3	0.99004																			834.3	0.99524									834.3	0.99513
								834.75	0.99006																			834.75	0.99525									834.75	0.99514
								835.2	0.99008																			835.2	0.99526									835.2	0.99515
								835.65	0.99011																			835.65	0.99527									835.65	0.99516
								836.1	0.99013																			836.1	0.99528									836.1	0.99517
								836.55	0.99015																			836.55	0.9953									836.55	0.99519
								837	0.99017																			837	0.99531									837	0.9952
								837.45	0.9902																			837.45	0.99532									837.45	0.99521
								837.9	0.99022																			837.9	0.99533									837.9	0.99522
								838.35	0.99024																			838.35	0.99534									838.35	0.99523
								838.8	0.99026																			838.8	0.99535									838.8	0.99525
								839.25	0.99028																			839.25	0.99536									839.25	0.99526
								839.7	0.9903																			839.7	0.99537									839.7	0.99527
								840.15	0.99033																			840.15	0.99538									840.15	0.99528
								840.6	0.99035																			840.6	0.9954									840.6	0.9953
								841.05	0.99037																			841.05	0.9954									841.05	0.99531
								841.5	0.99039																			841.5	0.99542									841.5	0.99532
								841.95	0.99041																			841.95	0.99543									841.95	0.99533
								842.4	0.99043																			842.4	0.99544									842.4	0.99534
								842.85	0.99046																			842.85	0.99545									842.85	0.99535
								843.3	0.99048																			843.3	0.99546									843.3	0.99537
								843.75	0.9905																			843.75	0.99547									843.75	0.99538
								844.2	0.99052																			844.2	0.99548									844.2	0.99539
								844.65	0.99054																			844.65	0.99549									844.65	0.9954
								845.1	0.99056																			845.1	0.9955									845.1	0.99541
								845.55	0.99058																			845.55	0.99551									845.55	0.99542
								846	0.9906																			846	0.99552									846	0.99543
								846.45	0.99062																			846.45	0.99553									846.45	0.99545
								846.9	0.99065																			846.9	0.99554									846.9	0.99546
								847.35	0.99067																			847.35	0.99555									847.35	0.99547
								847.8	0.99069																			847.8	0.99556									847.8	0.99548
								848.25	0.99071																			848.25	0.99557									848.25	0.99549
								848.7	0.99073																			848.7	0.99558									848.7	0.9955
								849.15	0.99075																			849.15	0.99559									849.15	0.99552
								849.6	0.99077																			849.6	0.9956									849.6	0.99553
								850.05	0.99079																			850.05	0.99561									850.05	0.99554
								850.5	0.99081																			850.5	0.99562									850.5	0.99555
								850.95	0.99083																			850.95	0.99563									850.95	0.99556
								851.4	0.99085																			851.4	0.99564									851.4	0.99557
								851.85	0.99087																			851.85	0.99565									851.85	0.99558
								852.3	0.99089																			852.3	0.99566									852.3	0.99559
								852.75	0.99091																			852.75	0.99567									852.75	0.9956
								853.2	0.99093																			853.2	0.99568									853.2	0.99561
								853.65	0.99095																			853.65	0.99569									853.65	0.99562
								854.1	0.99097																			854.1	0.9957									854.1	0.99564
								854.55	0.99099																			854.55	0.99571									854.55	0.99565
								855	0.99101																			855	0.99572									855	0.99566
								855.45	0.99103																			855.45	0.99573									855.45	0.99567
								855.9	0.99105																			855.9	0.99574									855.9	0.99568
								856.35	0.99107																			856.35	0.99575									856.35	0.99569
								856.8	0.99109																			856.8	0.99576									856.8	0.9957
								857.25	0.99111																			857.25	0.99577									857.25	0.99571
								857.7	0.99113																			857.7	0.99578									857.7	0.99572
								858.15	0.99115																			858.15	0.99579									858.15	0.99573
								858.6	0.99116																			858.6	0.99579									858.6	0.99574
								859.05	0.99118																			859.05	0.99581									859.05	0.99575
								859.5	0.9912																			859.5	0.99581									859.5	0.99576
								859.95	0.99122																			859.95	0.99582									859.95	0.99577
								860.4	0.99124																			860.4	0.99583									860.4	0.99578
								860.85	0.99126																			860.85	0.99584									860.85	0.99579
								861.3	0.99128																			861.3	0.99585									861.3	0.9958
								861.75	0.9913																			861.75	0.99586									861.75	0.99581
								862.2	0.99132																			862.2	0.99587									862.2	0.99582
								862.65	0.99133																			862.65	0.99588									862.65	0.99584
								863.1	0.99135																			863.1	0.99589									863.1	0.99584
								863.55	0.99137																			863.55	0.99589									863.55	0.99586
								864	0.99139																			864	0.9959									864	0.99587
								864.45	0.99141																			864.45	0.99591									864.45	0.99587
								864.9	0.99143																			864.9	0.99592									864.9	0.99589
								865.35	0.99145																			865.35	0.99593									865.35	0.99589
								865.8	0.99146																			865.8	0.99594									865.8	0.99591
								866.25	0.99148																			866.25	0.99595									866.25	0.99591
								866.7	0.9915																			866.7	0.99596									866.7	0.99592
								867.15	0.99152																			867.15	0.99597									867.15	0.99594
								867.6	0.99154																			867.6	0.99597									867.6	0.99594
								868.05	0.99155																			868.05	0.99598									868.05	0.99595
								868.5	0.99157																			868.5	0.99599									868.5	0.99596
								868.95	0.99159																			868.95	0.996									868.95	0.99597
								869.4	0.99161																			869.4	0.99601									869.4	0.99598
								869.85	0.99162																			869.85	0.99602									869.85	0.99599
								870.3	0.99164																			870.3	0.99603									870.3	0.996
								870.75	0.99166																			870.75	0.99603									870.75	0.99601
								871.2	0.99168																			871.2	0.99604									871.2	0.99602
								871.65	0.99169																			871.65	0.99605									871.65	0.99603
								872.1	0.99171																			872.1	0.99606									872.1	0.99604
								872.55	0.99173																			872.55	0.99607									872.55	0.99605
								873	0.99175																			873	0.99608									873	0.99606
								873.45	0.99176																			873.45	0.99608									873.45	0.99607
								873.9	0.99178																			873.9	0.99609									873.9	0.99608
								874.35	0.9918																			874.35	0.9961									874.35	0.99609
								874.8	0.99182																			874.8	0.99611									874.8	0.9961
								875.25	0.99183																			875.25	0.99612									875.25	0.99611
								875.7	0.99185																			875.7	0.99613									875.7	0.99612
								876.15	0.99187																			876.15	0.99613									876.15	0.99613
								876.6	0.99188																			876.6	0.99614									876.6	0.99613
								877.05	0.9919																			877.05	0.99615									877.05	0.99614
								877.5	0.99192																			877.5	0.99616									877.5	0.99615
								877.95	0.99193																			877.95	0.99616									877.95	0.99616
								878.4	0.99195																			878.4	0.99617									878.4	0.99617
								878.85	0.99197																			878.85	0.99618									878.85	0.99618
								879.3	0.99198																			879.3	0.99619									879.3	0.99619
								879.75	0.992																			879.75	0.9962									879.75	0.9962
								880.2	0.99202																			880.2	0.9962									880.2	0.99621
								880.65	0.99203																			880.65	0.99621									880.65	0.99621
								881.1	0.99205																			881.1	0.99622									881.1	0.99622
								881.55	0.99207																			881.55	0.99623									881.55	0.99623
								882	0.99208																			882	0.99623									882	0.99624
								882.45	0.9921																			882.45	0.99624									882.45	0.99625
								882.9	0.99211																			882.9	0.99625									882.9	0.99626
								883.35	0.99213																			883.35	0.99626									883.35	0.99627
								883.8	0.99215																			883.8	0.99626									883.8	0.99628
								884.25	0.99216																			884.25	0.99627									884.25	0.99629
								884.7	0.99218																			884.7	0.99628									884.7	0.99629
								885.15	0.9922																			885.15	0.99629									885.15	0.9963
								885.6	0.99221																			885.6	0.99629									885.6	0.99631
								886.05	0.99223																			886.05	0.9963									886.05	0.99632
								886.5	0.99224																			886.5	0.99631									886.5	0.99633
								886.95	0.99226																			886.95	0.99631									886.95	0.99634
								887.4	0.99227																			887.4	0.99632									887.4	0.99635
								887.85	0.99229																			887.85	0.99633									887.85	0.99635
								888.3	0.9923																			888.3	0.99634									888.3	0.99636
								888.75	0.99232																			888.75	0.99634									888.75	0.99637
								889.2	0.99234																			889.2	0.99635									889.2	0.99638
								889.65	0.99235																			889.65	0.99636									889.65	0.99639
								890.1	0.99237																			890.1	0.99636									890.1	0.9964
								890.55	0.99238																			890.55	0.99637									890.55	0.9964
								891	0.9924																			891	0.99638									891	0.99641
								891.45	0.99241																			891.45	0.99639									891.45	0.99642
								891.9	0.99243																			891.9	0.99639									891.9	0.99643
								892.35	0.99244																			892.35	0.9964									892.35	0.99644
								892.8	0.99245																			892.8	0.99641									892.8	0.99645
								893.25	0.99247																			893.25	0.99641									893.25	0.99645
								893.7	0.99248																			893.7	0.99642									893.7	0.99646
								894.15	0.9925																			894.15	0.99643									894.15	0.99647
								894.6	0.99252																			894.6	0.99643									894.6	0.99648
								895.05	0.99253																			895.05	0.99644									895.05	0.99649
								895.5	0.99254																			895.5	0.99645									895.5	0.99649
								895.95	0.99256																			895.95	0.99646									895.95	0.9965
								896.4	0.99257																			896.4	0.99646									896.4	0.99651
								896.85	0.99259																			896.85	0.99647									896.85	0.99652
								897.3	0.9926																			897.3	0.99648									897.3	0.99653
								897.75	0.99262																			897.75	0.99648									897.75	0.99653
								898.2	0.99263																			898.2	0.99649									898.2	0.99654
[truncated: 4 more rows]

## Sheet: Fig. 5b
	WT				N111S
	t, time since depolymerisation [s]	Filament length (monomer_max - monomer_t)	Filament length, SD		t, time since depolymerisation [s]	Filament length (monomer_max - monomer_t)	Filament length, SD
	-150	-2635.4	661.348		-100	-1685.34	235.049
	-145	-2629.14	684.564		-95	-1611.05	294.219
	-140	-2510.04	652.831		-90	-1524.81	284.284
	-135	-2425.74	697.549		-85	-1422.98	290.704
	-130	-2389.06	616.177		-80	-1351.75	266.999
	-125	-2279.07	635.831		-75	-1266.82	269.699
	-120	-2212.7	703.286		-70	-1161.98	242.112
	-115	-2123.81	652.218		-65	-1082.75	242.89
	-110	-2037.93	657.911		-60	-993.725	215.456
	-105	-1885.4	529.565		-55	-907.326	241.953
	-100	-1811.14	548.644		-50	-826.736	212.433
	-95	-1698.87	520.615		-45	-774.853	250.119
	-90	-1592.12	498.475		-40	-682.182	216.597
	-85	-1498.79	500.085		-35	-590.452	228.313
	-80	-1386.66	455.527		-30	-526.964	278.375
	-75	-1324.3	399.876		-25	-464.136	318.096
	-70	-1236.73	397.14		-20	-389.863	331.88
	-65	-1139.01	416.138		-15	-269.219	270.913
	-60	-1137.25	320.626		-10	-211.657	195.605
	-55	-1035.09	364.307		-5	-119.182	107.626
	-50	-893.936	362.316		0	0	0
	-45	-772.352	326.057		5	-134.01	103.745
	-40	-697.017	257.813		10	-172.546	91.5123
	-35	-581.304	243.635		15	-244.482	107.687
	-30	-487.361	210.107		20	-294.345	104.036
	-25	-375.969	193.843		25	-402.201	128.527
	-20	-339.074	188.515		30	-459.467	131.048
	-15	-282.441	175.163		35	-548.611	139.904
	-10	-234.446	118.039		40	-614.738	158.003
	-5	-151.84	92.8186		45	-690.398	148.595
	0	0	0		50	-755.874	142.355
	5	-166.761	97.8113		55	-833.224	179.956
	10	-239.035	270.904		60	-914.929	149.376
	15	-245.078	197.471		65	-995.122	192.687
	20	-263.92	175.902		70	-1076.3	201.358
	25	-278.93	171.254		75	-1135.76	165.549
	30	-248.319	148.879		80	-1192.29	175.444
	35	-296.264	179.828		85	-1279.52	236.742
	40	-312.646	155.72		90	-1346.71	266.406
	45	-364.767	163.494		95	-1437.97	355.75
	50	-412.152	195.177		100	-1490.92	363.442
	55	-431.998	199.501
	60	-456.339	204.035
	65	-430.637	131.291
	70	-460.995	149.444
	75	-507.888	146.25
	80	-530.062	171.491
	85	-565.089	188.124
	90	-590.506	145.37
	95	-598.768	170.09
	100	-615.368	158.67
	105	-674.543	183.976
	110	-662.349	233.791
	115	-704.387	233.049
	120	-699.675	217.017
	125	-739.498	189.044
	130	-767.44	192.902
	135	-751.6	212.954
	140	-745.841	273.516
	145	-821.298	204.954
	150	-837.472	230.779
	155	-891.994	232.703
	160	-913.504	208.14
	165	-934.835	228.089
	170	-952.763	181.617
	175	-966.759	212.083
	180	-1041.3	245.362
	185	-1071.55	202.439
	190	-1047.78	226.333
	195	-1109.58	260.873
	200	-1149.39	259.259
	205	-1137.59	266.511
	210	-1166.99	255.199
	215	-1224.81	247.164
	220	-1269.92	299.924
	225	-1275.32	271.278
	230	-1290.62	286.068
	235	-1321.3	313.331
	240	-1443.04	272.155
	245	-1475.98	227.476
	250	-1447.5	263.437
	255	-1493.34	264.8
	260	-1520.89	314.493
	265	-1535.78	348.124
	270	-1574.14	325.15
	275	-1650.87	352.408
	280	-1601.64	341.021
	285	-1662.07	323.931
	290	-1712.35	315.667
	295	-1722.07	327.664
	300	-1750.41	325.037
	305	-1787.97	336.064
	310	-1854.4	342.9
	315	-1820.91	374.541
	320	-1867.09	381.589
	325	-1897.65	384.665
	330	-1957.61	367.203
	335	-2021.41	395.171
	340	-1998.25	419.846
	345	-2007.37	471.887
	350	-2066.26	460.808
	355	-2102.96	497.693
	360	-2149.74	479.118
	365	-2130.3	494.628
	370	-2161.48	455.679
	375	-2186.44	469.434
	380	-2212.63	489.71
	385	-2313.86	631.73
	390	-2240.31	548.635
	395	-2299.01	515.836
	400	-2340.53	549.625

## Sheet: Fig. 5c
	WT				N111S				WT-fit
	𝜏, filament age [s]	1/v_depol [s/monomer]	1/v_depol, SD [s/monomer]		𝜏, filament age [s]	1/v_depol [s/monomer]	1/v_depol, SD [s/monomer]		𝜏, filament age [s]	1/v_depol [s/monomer]
	116.211	0.209754	NA		13.1354	0.0579556	NA		0	0.3211
	122.615	0.21252	0.00572612		20.4748	0.0810175	0.0134396		1	0.319799
	128.072	0.211468	0.00396665		29.8419	0.075604	0.00668725		2	0.318508
	133.988	0.209874	0.00341319		37.8689	0.0675696	0.00310252		3	0.317227
	142.257	0.208517	0.00221447		49.4165	0.0658194	0.00340607		4	0.315956
	146.583	0.206649	0.00227167		57.893	0.0669711	0.00201131		5	0.314694
	153.905	0.204772	0.00175645		68.3047	0.0669151	0.00132973		6	0.313443
	158.645	0.2032	0.00222798		77.319	0.0677896	0.00141863		7	0.312201
	165.845	0.201046	0.00310732		86.9121	0.0679296	0.00179505		8	0.310968
	172.388	0.198813	0.00349928		95.8871	0.0673561	0.00116996		9	0.309745
	176.513	0.196602	0.00372905		105.583	0.0661565	0.00169109		10	0.308531
	181.195	0.19433	0.00379011		115.543	0.0659659	0.00255417		11	0.307326
	190.363	0.19206	0.00325976		125.411	0.0665534	0.0022314		12	0.306131
	196.256	0.189998	0.00225075		135.339	0.0692667	0.00179588		13	0.304945
	204.267	0.187799	0.00141185		143.949	0.0732482	0.00752455		14	0.303768
	210.455	0.185826	0.000806647		152.381	0.0704079	0.00175326		15	0.3026
	216.634	0.184031	0.000565339		162.676	0.0668522	0.00270437		16	0.301441
	222.624	0.182298	0.000605001		171.755	0.0646388	0.00215663		17	0.300291
	228.397	0.180623	0.000777937		182.295	0.0693426	NA		18	0.29915
	237.514	0.178997	0.00123453						19	0.298017
	244.185	0.177356	0.00171814						20	0.296893
	247.872	0.175732	0.0020158						21	0.295778
	256.285	0.174193	0.00215085						22	0.294671
	263.484	0.172684	0.0024156						23	0.293573
	267.832	0.171229	0.00270365						24	0.292483
	274.456	0.169926	0.00280317						25	0.291402
	282.65	0.168682	0.00290938						26	0.290329
	290.141	0.167486	0.00301692						27	0.289264
	295.439	0.166442	0.00299782						28	0.288207
	301.284	0.165703	0.00267397						29	0.287159
	307.979	0.165032	0.00255891						30	0.286118
	319.703	0.164428	0.00234401						31	0.285086
	326.522	0.163908	0.00226749						32	0.284061
	329.949	0.163512	0.00226293						33	0.283044
	337.481	0.163309	0.00205782						34	0.282035
	344.003	0.162951	0.00169321						35	0.281034
	349.825	0.162759	0.00149101						36	0.28004
	356.944	0.162698	0.0015021						37	0.279054
	366.182	0.162649	0.0016829						38	0.278076
	368.463	0.162802	0.00132355						39	0.277105
	376.801	0.163062	0.00103283						40	0.276142
	384.578	0.163359	0.000991404						41	0.275186
	390.115	0.163754	0.00087768						42	0.274237
	396.68	0.164511	0.000362781						43	0.273295
									44	0.272361
									45	0.271434
									46	0.270514
									47	0.269601
									48	0.268695
									49	0.267796
									50	0.266904
									51	0.266019
									52	0.265141
									53	0.264269
									54	0.263404
									55	0.262546
									56	0.261694
									57	0.260849
									58	0.26001
									59	0.259178
									60	0.258352
									61	0.257532
									62	0.256719
									63	0.255912
									64	0.255111
									65	0.254316
									66	0.253528
									67	0.252745
									68	0.251968
									69	0.251198
									70	0.250433
									71	0.249674
									72	0.248921
									73	0.248174
									74	0.247432
									75	0.246696
									76	0.245966
									77	0.245242
									78	0.244523
									79	0.243809
									80	0.243101
									81	0.242398
									82	0.241701
									83	0.241009
									84	0.240323
									85	0.239641
									86	0.238965
									87	0.238294
									88	0.237629
									89	0.236968
									90	0.236312
									91	0.235662
									92	0.235016
									93	0.234376
									94	0.23374
									95	0.233109
									96	0.232483
									97	0.231862
									98	0.231246
									99	0.230634
									100	0.230027
									101	0.229425
									102	0.228827
									103	0.228234
									104	0.227645
									105	0.227061
									106	0.226482
									107	0.225906
									108	0.225336
									109	0.224769
									110	0.224207
									111	0.22365
									112	0.223096
									113	0.222547
									114	0.222002
									115	0.221461
									116	0.220925
									117	0.220392
									118	0.219864
									119	0.219339
									120	0.218819
									121	0.218303
									122	0.21779
									123	0.217282
									124	0.216777
									125	0.216276
									126	0.21578
									127	0.215287
									128	0.214797
									129	0.214312
									130	0.21383
									131	0.213352
									132	0.212877
									133	0.212407
									134	0.211939
									135	0.211476
									136	0.211016
									137	0.210559
									138	0.210106
									139	0.209657
									140	0.209211
									141	0.208768
									142	0.208329
									143	0.207893
									144	0.20746
									145	0.207031
									146	0.206605
									147	0.206182
									148	0.205763
									149	0.205347
									150	0.204934
									151	0.204524
									152	0.204117
									153	0.203714
									154	0.203313
									155	0.202916
									156	0.202521
									157	0.20213
									158	0.201742
									159	0.201356
									160	0.200974
									161	0.200594
									162	0.200218
									163	0.199844
									164	0.199473
									165	0.199105
									166	0.19874
									167	0.198378
									168	0.198018
									169	0.197661
									170	0.197307
									171	0.196956
									172	0.196607
									173	0.196261
									174	0.195918
									175	0.195577
									176	0.195239
									177	0.194904
									178	0.194571
									179	0.19424
									180	0.193912
									181	0.193587
									182	0.193264
									183	0.192944
									184	0.192626
									185	0.192311
									186	0.191998
									187	0.191687
									188	0.191379
									189	0.191073
									190	0.190769
									191	0.190468
									192	0.190169
									193	0.189873
									194	0.189578
									195	0.189286
									196	0.188996
									197	0.188709
									198	0.188423
									199	0.18814
									200	0.187859
									201	0.18758
									202	0.187303
									203	0.187029
									204	0.186756
									205	0.186486
									206	0.186217
									207	0.185951
									208	0.185687
									209	0.185425
									210	0.185164
									211	0.184906
									212	0.18465
									213	0.184396
									214	0.184143
									215	0.183893
									216	0.183645
									217	0.183398
									218	0.183153
									219	0.182911
									220	0.18267
									221	0.18243
									222	0.182193
									223	0.181958
									224	0.181724
									225	0.181492
									226	0.181262
									227	0.181034
									228	0.180807
									229	0.180583
									230	0.18036
									231	0.180138
									232	0.179919
									233	0.179701
									234	0.179484
									235	0.17927
									236	0.179057
									237	0.178845
									238	0.178635
									239	0.178427
									240	0.178221
									241	0.178016
									242	0.177812
									243	0.177611
									244	0.17741
									245	0.177212
									246	0.177014
									247	0.176819
									248	0.176624
									249	0.176432
									250	0.176241
									251	0.176051
									252	0.175862
									253	0.175676
									254	0.17549
									255	0.175306
									256	0.175124
									257	0.174942
									258	0.174763
									259	0.174584
									260	0.174407
									261	0.174231
									262	0.174057
									263	0.173884
									264	0.173712
									265	0.173542
									266	0.173373
									267	0.173205
									268	0.173039
									269	0.172873
									270	0.172709
									271	0.172547
									272	0.172385
									273	0.172225
									274	0.172066
									275	0.171908
									276	0.171752
									277	0.171596
									278	0.171442
									279	0.171289
									280	0.171138
									281	0.170987
									282	0.170837
									283	0.170689
									284	0.170542
									285	0.170396
									286	0.170251
									287	0.170107
									288	0.169964
									289	0.169823
									290	0.169682
									291	0.169543
									292	0.169404
									293	0.169267
									294	0.169131
									295	0.168995
									296	0.168861
									297	0.168728
									298	0.168596
									299	0.168465
									300	0.168335
									301	0.168206
									302	0.168077
									303	0.16795
									304	0.167824
									305	0.167699
									306	0.167575
									307	0.167451
									308	0.167329
									309	0.167208
									310	0.167087
									311	0.166968
									312	0.166849
									313	0.166731
									314	0.166614
									315	0.166498
									316	0.166383
									317	0.166269
									318	0.166156
									319	0.166043
									320	0.165932
									321	0.165821
									322	0.165711
									323	0.165602
									324	0.165494
									325	0.165387
									326	0.16528
									327	0.165175
									328	0.16507
									329	0.164966
									330	0.164862
									331	0.16476
									332	0.164658
									333	0.164557
									334	0.164457
									335	0.164358
									336	0.164259
									337	0.164161
									338	0.164064
									339	0.163968
									340	0.163872
									341	0.163777
									342	0.163683
									343	0.16359
									344	0.163497
									345	0.163405
									346	0.163313
									347	0.163223
									348	0.163133
									349	0.163044
									350	0.162955
									351	0.162867
									352	0.16278
									353	0.162694
									354	0.162608
									355	0.162523
									356	0.162438
									357	0.162354
									358	0.162271
									359	0.162188
									360	0.162106
									361	0.162025
									362	0.161944
									363	0.161864
									364	0.161785
									365	0.161706
									366	0.161627
									367	0.16155
									368	0.161473
									369	0.161396
									370	0.16132
									371	0.161245
									372	0.16117
									373	0.161096
									374	0.161022
									375	0.160949
									376	0.160877
									377	0.160805
									378	0.160734
									379	0.160663
									380	0.160592
									381	0.160523
									382	0.160453
									383	0.160385
									384	0.160317
									385	0.160249
									386	0.160182
									387	0.160115
									388	0.160049
									389	0.159984
									390	0.159919
									391	0.159854
									392	0.15979
									393	0.159726
									394	0.159663
									395	0.159601
									396	0.159539
									397	0.159477
									398	0.159416
									399	0.159355
									400	0.159295

## Sheet: Extended Data Fig. 5a
	10% pyrene labeled actin			1% pyrene labeled actin
	time[s]	polymerization rel. fluorescence change, average [au]		time[s]	polymerization rel. fluorescence change, average [au]
	0	0		0	0
	1.0002	0.01978		1.0002	0.00492
	2.0004	0.02222		2.0004	0.01145
	3.0006	0.01586		3.0006	0.01096
	4.0008	0.0334		4.0008	0.02046
	5.001	0.04231		5.001	0.0256
	6.0012	0.03538		6.0012	0.04094
	7.0014	0.0579		7.0014	0.03533
	8.0016	0.05844		8.0016	0.04876
	9.0017	0.06214		9.0018	0.05789
	10.0019	0.0835		10.0019	0.06218
	11.0021	0.08467		11.0021	0.07634
	12.0023	0.08187		12.0023	0.08298
	13.0025	0.09038		13.0025	0.09956
	14.0027	0.10983		14.0027	0.10232
	15.0029	0.1226		15.0029	0.10893
	16.0031	0.12395		16.0031	0.13103
	17.0033	0.14133		17.0033	0.12906
	18.0035	0.14377		18.0035	0.14783
	19.0037	0.14936		19.0036	0.15342
	20.0038	0.17609		20.0038	0.16277
	21.004	0.18586		21.004	0.1629
	22.0042	0.18495		22.0042	0.1771
	23.0044	0.20222		23.0044	0.17818
	24.0046	0.21007		24.0046	0.19655
	25.0048	0.21368		25.0048	0.20882
	26.005	0.23018		26.005	0.20953
	27.005	0.24103		27.0052	0.22493
	28.005	0.24594		28.0054	0.23535
	29.006	0.25659		29.0055	0.24592
	30.006	0.26366		30.0057	0.24429
	31.006	0.26651		31.0059	0.2636
	32.006	0.28053		32.0061	0.27847
	33.006	0.28217		33.0063	0.26992
	34.007	0.28207		34.0065	0.27796
	35.007	0.30023		35.0067	0.29229
	36.007	0.31675		36.0067	0.3053
	37.007	0.3197		37.0067	0.30266
	38.007	0.32952		38.0077	0.32351
	39.007	0.33453		39.0077	0.33706
	40.008	0.33542		40.0077	0.3339
	41.008	0.35962		41.0077	0.33933
	42.008	0.34711		42.0077	0.35169
	43.008	0.36189		43.0087	0.36051
	44.008	0.37585		44.0087	0.36293
	45.009	0.38107		45.0087	0.37232
	46.009	0.38763		46.0087	0.37419
	47.009	0.39175		47.0087	0.38443
	48.009	0.4015		48.0087	0.39107
	49.009	0.41456		49.0097	0.4007
	50.009	0.41303		50.0097	0.40301
	51.01	0.4275		51.0097	0.39989
	52.01	0.42511		52.0097	0.41987
	53.01	0.42921		53.0097	0.42946
	54.01	0.43036		54.0107	0.44279
	55.011	0.42882		55.0107	0.43014
	56.011	0.45364		56.0107	0.44257
	57.011	0.4598		57.0107	0.44995
	58.011	0.4512		58.0107	0.45858
	59.011	0.47772		59.0117	0.45651
	60.011	0.47009		60.0117	0.46635
	61.012	0.47934		61.0117	0.47287
	62.012	0.48734		62.0117	0.47934
	63.012	0.48903		63.0117	0.48467
	64.012	0.49641		64.0127	0.48913
	65.012	0.49539		65.0127	0.50371
	66.013	0.50499		66.0127	0.49843
	67.013	0.50958		67.0127	0.5002
	68.013	0.51119		68.0127	0.51608
	69.013	0.52447		69.0127	0.50927
	70.013	0.53476		70.0137	0.52009
	71.013	0.52519		71.0137	0.51519
	72.014	0.53221		72.0137	0.52736
	73.014	0.53424		73.0137	0.53076
	74.014	0.54164		74.0137	0.53011
	75.014	0.53748		75.0147	0.54012
	76.015	0.54506		76.0147	0.54528
	77.015	0.55566		77.0147	0.55123
	78.015	0.56542		78.0147	0.55674
	79.015	0.5706		79.0147	0.55115
	80.015	0.56597		80.0147	0.56898
	81.015	0.56221		81.0157	0.569
	82.016	0.56852		82.0157	0.56339
	83.016	0.58032		83.0157	0.56485
	84.016	0.58756		84.0157	0.57119
	85.016	0.58444		85.0167	0.5781
	86.016	0.59323		86.0167	0.58577
	87.017	0.59222		87.0167	0.59208
	88.017	0.59342		88.0167	0.5855
	89.017	0.60486		89.0167	0.59299
	90.017	0.60705		90.0167	0.59634
	91.017	0.61779		91.0177	0.60474
	92.017	0.60748		92.0177	0.59561
	93.018	0.61853		93.0177	0.60022
	94.018	0.62089		94.0177	0.62357
	95.018	0.61739		95.0177	0.61707
	96.018	0.62959		96.0187	0.61426
	97.019	0.62454		97.0187	0.61971
	98.019	0.63808		98.0187	0.63107
	99.019	0.63321		99.0187	0.62763
	100.019	0.62768		100.019	0.63165
	101.019	0.64594		101.019	0.62335
	102.019	0.64548		102.02	0.63141
	103.02	0.64162		103.02	0.63111
	104.02	0.65778		104.02	0.63746
	105.02	0.6461		105.02	0.64392
	106.02	0.65867		106.021	0.65069
	107.02	0.65703		107.021	0.64927
	108.021	0.67115		108.021	0.65612
	109.021	0.66276		109.021	0.66459
	110.021	0.65822		110.021	0.65026
	111.021	0.6669		111.021	0.65933
	112.021	0.66011		112.022	0.67592
	113.022	0.67726		113.022	0.66791
	114.022	0.68261		114.022	0.6669
	115.022	0.68066		115.022	0.67178
	116.022	0.67918		116.022	0.68449
	117.022	0.69141		117.023	0.67538
	118.022	0.69191		118.023	0.6732
	119.023	0.68252		119.023	0.69084
	120.023	0.69644		120.023	0.68038
	121.023	0.69446		121.023	0.68285
	122.023	0.68982		122.024	0.6874
	123.023	0.70102		123.024	0.68408
	124.024	0.70976		124.024	0.69074
	125.024	0.70126		125.024	0.68846
	126.024	0.69387		126.024	0.70367
	127.024	0.69543		127.024	0.70867
	128.024	0.70747		128.025	0.70064
	129.025	0.70336		129.025	0.69677
	130.025	0.71059		130.025	0.70595
	131.025	0.71253		131.025	0.70075
	132.025	0.72283		132.025	0.71255
	133.025	0.70919		133.026	0.71224
	134.026	0.71259		134.026	0.71394
	135.026	0.71644		135.026	0.71124
	136.026	0.71898		136.026	0.70395
	137.026	0.73472		137.026	0.70787
	138.026	0.73118		138.027	0.71884
	139.026	0.74593		139.027	0.72015
	140.027	0.73522		140.027	0.72739
	141.027	0.73837		141.027	0.72856
	142.027	0.7255		142.027	0.72632
	143.027	0.74536		143.028	0.72937
	144.027	0.73002		144.028	0.73203
	145.028	0.75045		145.028	0.72694
	146.028	0.73476		146.028	0.73566
	147.028	0.73888		147.028	0.72267
	148.028	0.75677		148.028	0.74219
	149.028	0.75475		149.029	0.74386
	150.029	0.74441		150.029	0.74193
	151.029	0.7552		151.029	0.73771
	152.029	0.74411		152.029	0.7456
	153.029	0.75248		153.029	0.73592
	154.029	0.76095		154.03	0.74634
	155.03	0.76271		155.03	0.75452
	156.03	0.74579		156.03	0.74521
	157.03	0.7602		157.03	0.75448
	158.03	0.76273		158.03	0.75545
	159.03	0.76863		159.031	0.75295
	160.03	0.7754		160.031	0.75886
	161.031	0.75841		161.031	0.76325
	162.031	0.76446		162.031	0.7622
	163.031	0.76498		163.031	0.75384
	164.031	0.76405		164.032	0.74896
	165.031	0.77735		165.032	0.77293
	166.032	0.77104		166.032	0.7647
	167.032	0.78047		167.032	0.7697
	168.032	0.76899		168.032	0.76907
	169.032	0.78537		169.032	0.77282
	170.032	0.78222		170.033	0.76071
	171.033	0.77671		171.033	0.76992
	172.033	0.77159		172.033	0.76031
	173.033	0.7969		173.033	0.77465
	174.033	0.77235		174.033	0.77586
	175.033	0.79207		175.034	0.76994
	176.034	0.79179		176.034	0.7784
	177.034	0.78527		177.034	0.77705
	178.034	0.78849		178.034	0.78081
	179.034	0.79738		179.034	0.77783
	180.034	0.78814		180.035	0.77322
	181.034	0.78458		181.035	0.79052
	182.035	0.79347		182.035	0.79346
	183.035	0.80886		183.035	0.78506
	184.035	0.79991		184.035	0.79781
	185.035	0.79207		185.036	0.78861
	186.035	0.79688		186.036	0.79161
	187.036	0.7923		187.036	0.78297
	188.036	0.79633		188.036	0.796
	189.036	0.81092		189.036	0.8031
	190.036	0.80871		190.036	0.79175
	191.036	0.8002		191.037	0.80361
	192.037	0.79905		192.037	0.7921
	193.037	0.8058		193.037	0.79996
	194.037	0.80045		194.037	0.80121
	195.037	0.8065		195.037	0.79522
	196.037	0.8091		196.038	0.80252
	197.038	0.80871		197.038	0.80135
	198.038	0.80766		198.038	0.80901
	199.038	0.82087		199.038	0.80884
	200.038	0.8055		200.038	0.80669
	201.038	0.81327		201.039	0.80288
	202.038	0.81232		202.039	0.79831
	203.039	0.81404		203.039	0.80569
	204.039	0.81891		204.039	0.80369
	205.039	0.82215		205.039	0.79992
	206.039	0.8169		206.04	0.80073
	207.039	0.81424		207.04	0.81228
	208.04	0.81059		208.04	0.82587
	209.04	0.83439		209.04	0.81605
	210.04	0.8264		210.04	0.80685
	211.04	0.82009		211.04	0.81342
	212.04	0.8188		212.041	0.81309
	213.041	0.83263		213.041	0.81886
	214.041	0.81522		214.041	0.81743
	215.041	0.82273		215.041	0.82114
	216.041	0.81423		216.041	0.82295
	217.041	0.82531		217.042	0.81777
	218.042	0.83149		218.042	0.81607
	219.042	0.83577		219.042	0.82673
	220.042	0.83688		220.042	0.82238
	221.042	0.83955		221.042	0.82699
	222.042	0.82957		222.043	0.82784
	223.042	0.8368		223.043	0.82218
	224.043	0.83599		224.043	0.8292
	225.043	0.81974		225.043	0.822
	226.043	0.83391		226.043	0.83504
	227.043	0.82804		227.044	0.83723
	228.043	0.84675		228.044	0.84572
	229.044	0.82821		229.044	0.83074
	230.044	0.84341		230.044	0.82699
	231.044	0.84274		231.044	0.82717
	232.044	0.84959		232.044	0.83178
	233.044	0.83169		233.045	0.8277
	234.045	0.83673		234.045	0.84061
	235.045	0.8489		235.045	0.83816
	236.045	0.84606		236.045	0.84033
	237.045	0.85113		237.045	0.8418
	238.045	0.85245		238.046	0.84918
	239.046	0.8494		239.046	0.84751
	240.046	0.83756		240.046	0.84396
	241.046	0.84542		241.046	0.85212
	242.046	0.85012		242.046	0.83575
	243.046	0.84815		243.047	0.83437
	244.046	0.85721		244.047	0.84432
	245.047	0.84311		245.047	0.84393
	246.047	0.85137		246.047	0.84526
	247.047	0.85652		247.047	0.83941
	248.047	0.83944		248.048	0.849
	249.047	0.8511		249.048	0.83834
	250.048	0.84689		250.048	0.83368
	251.048	0.84878		251.048	0.8379
	252.048	0.85423		252.048	0.83655
	253.048	0.86102		253.048	0.84677
	254.048	0.84997		254.049	0.83687
	255.049	0.86527		255.049	0.85705
	256.049	0.86309		256.049	0.86161
	257.049	0.85077		257.049	0.84427
	258.049	0.86333		258.049	0.85544
	259.049	0.8625		259.05	0.86912
	260.05	0.8644		260.05	0.84249
	261.05	0.86379		261.05	0.84942
	262.05	0.86183		262.05	0.85099
	263.05	0.85545		263.05	0.85761
	264.05	0.86822		264.051	0.85515
	265.05	0.86403		265.051	0.85186
	266.051	0.86588		266.051	0.85254
	267.051	0.86429		267.051	0.87015
	268.051	0.85439		268.051	0.85361
	269.051	0.8668		269.052	0.85915
	270.051	0.86793		270.052	0.86265
	271.052	0.8478		271.052	0.85439
	272.052	0.88094		272.052	0.85716
	273.052	0.8654		273.052	0.86714
	274.052	0.86708		274.053	0.86008
	275.052	0.88475		275.053	0.85656
	276.052	0.8739		276.053	0.86481
	277.053	0.86829		277.053	0.86251
	278.053	0.87348		278.053	0.85586
	279.053	0.87277		279.053	0.87146
	280.053	0.84776		280.054	0.85759
	281.054	0.87681		281.054	0.85549
	282.054	0.87257		282.054	0.86245
	283.054	0.8734		283.054	0.85984
	284.054	0.87883		284.054	0.86637
	285.054	0.87486		285.054	0.86358
	286.054	0.87042		286.055	0.87162
	287.055	0.87912		287.055	0.86374
	288.055	0.89067		288.055	0.86702
	289.055	0.8674		289.055	0.86245
	290.055	0.87905		290.056	0.87059
	291.055	0.86209		291.056	0.86497
	292.056	0.87905		292.056	0.87305
	293.056	0.88986		293.056	0.88485
	294.056	0.88364		294.056	0.86903
	295.056	0.88797		295.056	0.87479
	296.056	0.87431		296.057	0.86955
	297.056	0.881		297.057	0.88541
	298.057	0.88567		298.057	0.86243
	299.057	0.87845		299.057	0.87918
	300.057	0.8857		300.057	0.87922
	301.057	0.88402		301.058	0.86595
	302.058	0.88475		302.058	0.88414
	303.058	0.88631		303.058	0.8793
	304.058	0.89034		304.058	0.87396
	305.058	0.88631		305.058	0.87173
	306.058	0.88696		306.058	0.87146
	307.058	0.87875		307.059	0.88318
	308.059	0.87901		308.059	0.86805
	309.059	0.88386		309.059	0.87023
	310.059	0.90509		310.059	0.87595
	311.059	0.88915		311.06	0.87789
	312.059	0.88504		312.06	0.86664
	313.06	0.88146		313.06	0.87838
	314.06	0.87204		314.06	0.87677
	315.06	0.87833		315.06	0.87775
	316.06	0.88797		316.06	0.87809
	317.06	0.88489		317.061	0.87898
	318.06	0.88252		318.061	0.88425
	319.061	0.882		319.061	0.86983
	320.061	0.89478		320.061	0.88601
	321.061	0.90056		321.061	0.89119
	322.061	0.88832		322.062	0.88608
	323.062	0.89292		323.062	0.87845
	324.062	0.89069		324.062	0.88452
	325.062	0.884		325.062	0.88999
	326.062	0.89381		326.062	0.88494
	327.062	0.90382		327.062	0.88969
	328.062	0.89073		328.063	0.88384
	329.063	0.89675		329.063	0.89079
	330.063	0.89083		330.063	0.88896
	331.063	0.90731		331.063	0.89494
	332.063	0.89945		332.064	0.87554
	333.063	0.90118		333.064	0.88396
	334.064	0.89888		334.064	0.88637
	335.064	0.91979		335.064	0.88867
	336.064	0.8988		336.064	0.87958
	337.064	0.90789		337.064	0.88019
	338.064	0.90196		338.065	0.89012
	339.064	0.90668		339.065	0.89624
	340.065	0.90098		340.065	0.88012
	341.065	0.90437		341.065	0.90399
	342.065	0.89162		342.065	0.89775
	343.065	0.9019		343.066	0.88338
	344.065	0.91387		344.066	0.89827
	345.066	0.90907		345.066	0.89505
	346.066	0.89618		346.066	0.90003
	347.066	0.89821		347.066	0.88997
	348.066	0.9069		348.066	0.90265
	349.066	0.91041		349.067	0.88907
	350.067	0.91096		350.067	0.898
	351.067	0.91258		351.067	0.89289
	352.067	0.88567		352.067	0.892
	353.067	0.91059		353.067	0.88979
	354.067	0.90548		354.068	0.90928
	355.068	0.90011		355.068	0.90229
	356.068	0.90592		356.068	0.89713
	357.068	0.89938		357.068	0.90441
	358.068	0.91352		358.068	0.88389
	359.068	0.91158		359.069	0.89037
	360.068	0.91592		360.069	0.89451
	361.069	0.89569		361.069	0.90747
	362.069	0.90867		362.069	0.90367
	363.069	0.90862		363.069	0.89841
	364.069	0.91606		364.07	0.89514
	365.069	0.89814		365.07	0.90186
	366.07	0.90834		366.07	0.90662
	367.07	0.90686		367.07	0.90667
	368.07	0.91697		368.07	0.89465
	369.07	0.91124		369.07	0.9001
	370.07	0.90455		370.071	0.90133
	371.071	0.91819		371.071	0.91093
	372.071	0.91164		372.071	0.89612
	373.071	0.90931		373.071	0.91046
	374.071	0.91456		374.071	0.91332
	375.071	0.90039		375.072	0.90403
	376.072	0.92346		376.072	0.90323
	377.072	0.91851		377.072	0.90861
	378.072	0.92092		378.072	0.90255
	379.072	0.92587		379.072	0.90249
	380.072	0.90559		380.073	0.90956
	381.072	0.91689		381.073	0.90403
	382.073	0.91531		382.073	0.90018
	383.073	0.91505		383.073	0.90888
	384.073	0.90848		384.073	0.90365
	385.073	0.91046		385.074	0.89749
	386.073	0.91854		386.074	0.911
	387.074	0.91537		387.074	0.91705
	388.074	0.91876		388.074	0.9095
	389.074	0.91697		389.074	0.90135
	390.074	0.92603		390.074	0.90637
	391.074	0.92719		391.075	0.90664
	392.075	0.90882		392.075	0.90361
	393.075	0.90867		393.075	0.9024
	394.075	0.92149		394.075	0.89437
	395.075	0.92031		395.075	0.9102
	396.075	0.90871		396.076	0.90775
	397.076	0.92492		397.076	0.90793
	398.076	0.9236		398.076	0.91115
	399.076	0.91286		399.076	0.90595
	400.076	0.9257		400.076	0.91671
	401.076	0.91756		401.077	0.91958
	402.077	0.93263		402.077	0.91448
	403.077	0.92978		403.077	0.90687
	404.077	0.92096		404.077	0.90358
	405.077	0.91389		405.077	0.91472
	406.077	0.92076		406.078	0.90847
	407.077	0.91037		407.078	0.92846
	408.078	0.90594		408.078	0.90959
	409.078	0.91345		409.078	0.89775
	410.078	0.91574		410.078	0.90546
	411.078	0.93274		411.079	0.91663
	412.078	0.92664		412.079	0.91062
	413.079	0.90867		413.079	0.9133
	414.079	0.91642		414.079	0.91
	415.079	0.90929		415.079	0.92299
	416.079	0.92595		416.079	0.91414
	417.079	0.93396		417.08	0.92326
	418.08	0.92968		418.08	0.92058
	419.08	0.91932		419.08	0.91492
	420.08	0.92422		420.08	0.91886
	421.08	0.92082		421.08	0.90532
	422.08	0.92895		422.081	0.90854
	423.081	0.93177		423.081	0.91906
	424.081	0.92467		424.081	0.924
	425.081	0.92472		425.081	0.90781
	426.081	0.9221		426.081	0.91814
	427.081	0.919		427.082	0.90693
	428.081	0.92485		428.082	0.92136
	429.082	0.92712		429.082	0.90753
	430.082	0.92741		430.082	0.92153
	431.082	0.92463		431.082	0.92942
	432.082	0.91926		432.083	0.92994
	433.082	0.93839		433.083	0.92253
	434.083	0.93525		434.083	0.9135
	435.083	0.9219		435.083	0.92145
	436.083	0.93038		436.083	0.91837
	437.083	0.92682		437.083	0.91792
	438.083	0.92787		438.084	0.9225
	439.083	0.92743		439.084	0.9243
	440.084	0.92463		440.084	0.92292
	441.084	0.93411		441.084	0.91986
	442.084	0.92487		442.084	0.92241
	443.084	0.93902		443.085	0.93119
	444.085	0.93426		444.085	0.92031
	445.085	0.9287		445.085	0.9294
	446.085	0.92341		446.085	0.91609
	447.085	0.93178		447.085	0.91046
	448.085	0.93492		448.086	0.91984
	449.085	0.93147		449.086	0.92661
	450.086	0.93667		450.086	0.92402
	451.086	0.93558		451.086	0.92424
	452.086	0.93628		452.086	0.9339
	453.086	0.93772		453.087	0.91814
	454.086	0.9404		454.087	0.92992
	455.087	0.92424		455.087	0.92703
	456.087	0.93171		456.087	0.92665
	457.087	0.93166		457.087	0.92858
	458.087	0.93178		458.087	0.91462
	459.087	0.9371		459.088	0.92766
	460.088	0.91989		460.088	0.91846
	461.088	0.93296		461.088	0.93199
	462.088	0.92699		462.088	0.92512
	463.088	0.93025		463.088	0.93291
	464.088	0.92601		464.089	0.92105
	465.088	0.9359		465.089	0.92831
	466.089	0.93031		466.089	0.91241
	467.089	0.92603		467.089	0.94548
	468.089	0.9377		468.089	0.91799
	469.089	0.92544		469.09	0.91877
	470.089	0.93276		470.09	0.9286
	471.09	0.93116		471.09	0.93343
	472.09	0.92994		472.09	0.93711
	473.09	0.92553		473.09	0.92085
	474.09	0.94569		474.09	0.94371
	475.09	0.95207		475.091	0.9391
	476.091	0.9359		476.091	0.93749
	477.091	0.93909		477.091	0.92159
	478.091	0.93086		478.091	0.93072
	479.091	0.9374		479.092	0.93376
	480.091	0.93407		480.092	0.93209
	481.092	0.93431		481.092	0.92422
	482.092	0.92903		482.092	0.92771
	483.092	0.93839		483.092	0.93323
	484.092	0.93328		484.092	0.9238
	485.092	0.93035		485.093	0.93544
	486.093	0.93577		486.093	0.93542
	487.093	0.94358		487.093	0.94929
	488.093	0.94816		488.093	0.93177
	489.093	0.93405		489.093	0.93084
	490.093	0.94257		490.094	0.92858
	491.093	0.92557		491.094	0.92627
	492.094	0.93123		492.094	0.94572
	493.094	0.93193		493.094	0.92766
	494.094	0.92905		494.094	0.9404
	495.094	0.94933		495.095	0.92856
	496.094	0.93909		496.095	0.9402
	497.095	0.9405		497.095	0.94349
	498.095	0.92732		498.095	0.93153
	499.095	0.93215		499.095	0.93797
	500.095	0.93651		500.095	0.93369
	501.095	0.93977		501.096	0.93906
	502.095	0.94337		502.096	0.93059
	503.096	0.93243		503.096	0.94438
	504.096	0.93811		504.096	0.93749
	505.096	0.93809		505.096	0.93727
	506.096	0.93479		506.097	0.92489
	507.096	0.95586		507.097	0.93526
	508.097	0.9436		508.097	0.93263
	509.097	0.93912		509.097	0.92867
	510.097	0.94162		510.097	0.94158
	511.097	0.94958		511.097	0.94366
	512.097	0.93012		512.098	0.94502
	513.098	0.93241		513.098	0.9448
	514.098	0.93673		514.098	0.93358
	515.098	0.94555		515.098	0.9339
	516.098	0.95278		516.098	0.94232
	517.098	0.94774		517.099	0.93928
	518.099	0.94794		518.099	0.94319
	519.099	0.94648		519.099	0.93733
	520.099	0.95578		520.099	0.95003
	521.099	0.93706		521.099	0.94069
	522.099	0.95019		522.1	0.93691
	523.1	0.95019		523.1	0.9357
	524.1	0.95422		524.1	0.94107
	525.1	0.95488		525.1	0.95397
	526.1	0.94767		526.1	0.94843
	527.1	0.94944		527.101	0.94253
	528.101	0.94191		528.101	0.93426
	529.101	0.94486		529.101	0.93187
	530.101	0.94895		530.101	0.94969
	531.101	0.95097		531.101	0.94072
	532.101	0.94473		532.102	0.92691
	533.101	0.93929		533.102	0.94241
	534.102	0.94042		534.102	0.94893
	535.102	0.94512		535.102	0.93968
	536.102	0.93488		536.102	0.94235
	537.102	0.94545		537.103	0.94389
	538.102	0.95479		538.103	0.93695
	539.103	0.948		539.103	0.94757
	540.103	0.9518		540.103	0.95569
	541.103	0.95069		541.103	0.94887
	542.103	0.95147		542.103	0.9284
	543.103	0.94818		543.104	0.95557
	544.103	0.9542		544.104	0.95336
	545.104	0.94254		545.104	0.94829
	546.104	0.94425		546.104	0.95461
	547.104	0.94036		547.104	0.94815
	548.104	0.9568		548.105	0.95756
	549.105	0.9478		549.105	0.952
	550.105	0.9561		550.105	0.94512
	551.105	0.95175		551.105	0.94287
	552.105	0.94848		552.105	0.94311
	553.105	0.95857		553.105	0.93642
	554.105	0.96482		554.106	0.95706
	555.106	0.9613		555.106	0.95674
	556.106	0.95495		556.106	0.93519
	557.106	0.94922		557.106	0.95229
	558.106	0.95456		558.107	0.94959
	559.106	0.95479		559.107	0.95124
	560.107	0.94527		560.107	0.93863
	561.107	0.94994		561.107	0.96143
	562.107	0.95681		562.107	0.95041
	563.107	0.95241		563.107	0.93755
	564.107	0.95659		564.108	0.93996
	565.108	0.95252		565.108	0.94527
	566.108	0.96119		566.108	0.94413
	567.108	0.96549		567.108	0.95097
	568.108	0.96581		568.108	0.94766
	569.108	0.95483		569.109	0.93773
	570.108	0.95513		570.109	0.95951
	571.109	0.9577		571.109	0.96016
	572.109	0.95261		572.109	0.94366
	573.109	0.9582		573.109	0.94054
	574.109	0.95442		574.11	0.94094
	575.109	0.94451		575.11	0.94305
	576.11	0.96648		576.11	0.94263
	577.11	0.95466		577.11	0.95249
	578.11	0.95811		578.11	0.94751
	579.11	0.95617		579.11	0.94253
	580.11	0.95651		580.111	0.9452
	581.111	0.94757		581.111	0.9578
	582.111	0.94877		582.111	0.95092
	583.111	0.9613		583.111	0.94598
	584.111	0.96565		584.111	0.95949
	585.111	0.97025		585.112	0.96005
	586.111	0.95388		586.112	0.9584
	587.112	0.96869		587.112	0.94737
	588.112	0.94617		588.112	0.96445
	589.112	0.963		589.112	0.95325
	590.112	0.9508		590.113	0.94189
	591.113	0.97309		591.113	0.95721
	592.113	0.96541		592.113	0.96436
	593.113	0.96689		593.113	0.9522
	594.113	0.95453		594.113	0.94404
	595.113	0.95975		595.113	0.94885
	596.113	0.9653		596.114	0.96392
	597.114	0.95708		597.114	0.94397
	598.114	0.95568		598.114	0.95312
	599.114	0.95019		599.114	0.94552
	600.114	0.963		600.115	0.96787
	601.114	0.9663		601.115	0.96001
	602.115	0.96484		602.115	0.94789
	603.115	0.96433		603.115	0.95283
	604.115	0.95949		604.115	0.95602
	605.115	0.95625		605.115	0.95483
	606.115	0.95604		606.116	0.95256
	607.116	0.96156		607.116	0.94929
	608.116	0.9495		608.116	0.971
	609.116	0.96263		609.116	0.94795
	610.116	0.96259		610.116	0.95122
	611.116	0.96421		611.117	0.95148
	612.116	0.96154		612.117	0.94817
	613.117	0.97888		613.117	0.95198
	614.117	0.96298		614.117	0.96599
	615.117	0.95851		615.117	0.95471
	616.117	0.97227		616.118	0.96011
	617.117	0.96478		617.118	0.97016
	618.118	0.96554		618.118	0.95947
	619.118	0.96218		619.118	0.94793
	620.118	0.96135		620.118	0.95746
	621.118	0.95187		621.118	0.95634
	622.118	0.95965		622.119	0.96758
	623.119	0.96218		623.119	0.95685
	624.119	0.96703		624.119	0.95469
	625.119	0.96783		625.119	0.96721
	626.119	0.95776		626.119	0.96358
	627.119	0.96008		627.12	0.96667
	628.119	0.953		628.12	0.95336
	629.12	0.95534		629.12	0.95842
	630.12	0.96275		630.12	0.95489
	631.12	0.96348		631.12	0.95449
	632.12	0.96355		632.121	0.96025
	633.121	0.97296		633.121	0.96875
	634.121	0.94761		634.121	0.96508
	635.121	0.9653		635.121	0.95208
	636.121	0.95929		636.121	0.96388
	637.121	0.95689		637.121	0.9558
	638.121	0.95789		638.122	0.94913
	639.122	0.95855		639.122	0.96454
	640.122	0.9605		640.122	0.95991
	641.122	0.97452		641.122	0.96135
	642.122	0.97266		642.123	0.96526
	643.122	0.95969		643.123	0.96097
	644.122	0.95613		644.123	0.97253
	645.123	0.96849		645.123	0.96539
	646.123	0.93876		646.123	0.96025
	647.123	0.95215		647.123	0.95519
	648.123	0.96342		648.124	0.96432
	649.124	0.97218		649.124	0.96561
	650.124	0.96589		650.124	0.97989
	651.124	0.96628		651.124	0.97221
	652.124	0.97216		652.124	0.96546
	653.124	0.96881		653.125	0.96637
	654.124	0.95375		654.125	0.96135
	655.125	0.96038		655.125	0.96452
	656.125	0.96456		656.125	0.96642
	657.125	0.96644		657.125	0.96553
	658.125	0.96632		658.126	0.9577
	659.125	0.95793		659.126	0.96727
	660.126	0.97373		660.126	0.95388
	661.126	0.9757		661.126	0.95748
	662.126	0.9539		662.126	0.9704
	663.126	0.97058		663.126	0.97192
	664.126	0.96591		664.127	0.96609
	665.127	0.95405		665.127	0.96693
	666.127	0.9585		666.127	0.95649
	667.127	0.97011		667.127	0.96843
	668.127	0.96411		668.127	0.97163
	669.127	0.96693		669.128	0.96886
	670.127	0.96719		670.128	0.96857
	671.128	0.96384		671.128	0.96428
	672.128	0.95794		672.128	0.96388
	673.128	0.97155		673.128	0.96488
	674.128	0.95564		674.129	0.96342
	675.128	0.95595		675.129	0.97552
	676.129	0.96423		676.129	0.96741
	677.129	0.96581		677.129	0.97479
	678.129	0.96331		678.129	0.97375
	679.129	0.96344		679.129	0.95884
	680.129	0.96314		680.13	0.96633
	681.13	0.97554		681.13	0.96271
	682.13	0.96309		682.13	0.96338
	683.13	0.9771		683.13	0.96922
	684.13	0.96746		684.131	0.9777
	685.13	0.9739		685.131	0.96671
	686.13	0.9663		686.131	0.96468
	687.131	0.96903		687.131	0.97087
	688.131	0.97541		688.131	0.97058
	689.131	0.96348		689.131	0.96715
	690.131	0.96897		690.132	0.95734
	691.132	0.98178		691.132	0.95405
	692.132	0.97218		692.132	0.97264
	693.132	0.96802		693.132	0.96948
	694.132	0.97543		694.132	0.97275
	695.132	0.97002		695.132	0.95953
	696.132	0.97915		696.133	0.97997
	697.133	0.97541		697.133	0.97134
	698.133	0.97351		698.133	0.97299
	699.133	0.96575		699.133	0.96761
	700.133	0.9788		700.134	0.9775
	701.133	0.98205		701.134	0.9775
	702.134	0.97736		702.134	0.97863
	703.134	0.97229		703.134	0.97823
	704.134	0.97037		704.134	0.97568
	705.134	0.96401		705.134	0.97343
	706.134	0.97746		706.135	0.97192
	707.134	0.97019		707.135	0.96926
	708.135	0.9736		708.135	0.96756
	709.135	0.96409		709.135	0.96779
	710.135	0.96186		710.135	0.96519
	711.135	0.96411		711.136	0.97537
	712.135	0.97637		712.136	0.97387
	713.136	0.96715		713.136	0.97102
	714.136	0.96545		714.136	0.97248
	715.136	0.96336		715.136	0.97821
	716.136	0.96711		716.136	0.95726
	717.136	0.97537		717.137	0.96211
	718.137	0.97485		718.137	0.96599
	719.137	0.97753		719.137	0.96758
	720.137	0.96739		720.137	0.97415
	721.137	0.97087		721.137	0.96776
	722.137	0.96433		722.138	0.96484
	723.138	0.9943		723.138	0.96998
	724.138	0.96861		724.138	0.97523
	725.138	0.99167		725.138	0.97441
	726.138	0.97937		726.138	0.97818
	727.138	0.97087		727.139	0.96631
	728.139	0.96613		728.139	0.98105
	729.139	0.97314		729.139	0.97521
	730.139	0.96543		730.139	0.97309
	731.139	0.97552		731.139	0.97014
	732.139	0.97537		732.14	0.97024
	733.14	0.9684		733.14	0.97866
	734.14	0.96927		734.14	0.96976
	735.14	0.97677		735.14	0.97742
	736.14	0.98526		736.14	0.98282
	737.14	0.97183		737.141	0.98369
	738.14	0.96678		738.141	0.97114
	739.141	0.97262		739.141	0.99158
	740.141	0.97307		740.141	0.9779
	741.141	0.97663		741.141	0.96497
	742.141	0.98039		742.142	0.96774
	743.141	0.97851		743.142	0.96913
	744.142	0.97847		744.142	0.97134
	745.142	0.9644		745.142	0.97586
	746.142	0.98347		746.142	0.97684
	747.142	0.96637		747.142	0.97525
	748.142	0.98342		748.143	0.97834
	749.142	0.98148		749.143	0.9825
	750.143	0.9539		750.143	0.97633
	751.143	0.96901		751.143	0.97168
	752.143	0.97621		752.143	0.97828
	753.143	0.98288		753.144	0.97812
	754.143	0.98493		754.144	0.97818
	755.144	0.98249		755.144	0.98143
	756.144	0.97827		756.144	0.98149
	757.144	0.98188		757.144	0.98384
	758.144	0.97139		758.144	0.9721
	759.144	0.97528		759.145	0.96767
	760.145	0.98081		760.145	0.98045
	761.145	0.97491		761.145	0.98219
	762.145	0.97607		762.145	0.98348
	763.145	0.98113		763.145	0.98805
	764.145	0.97193		764.146	0.97313
	765.146	0.97063		765.146	0.97752
	766.146	0.96591		766.146	0.9838
	767.146	0.97185		767.146	0.97188
	768.146	0.98174		768.146	0.98574
	769.146	0.98493		769.147	0.99038
	770.147	0.97733		770.147	0.97546
	771.147	0.99546		771.147	0.96994
	772.147	0.98441		772.147	0.98468
	773.147	0.97917		773.147	0.97969
	774.147	0.97764		774.148	0.98037
	775.147	0.98709		775.148	0.98331
	776.148	0.9736		776.148	0.99599
	777.148	0.97043		777.148	0.98378
	778.148	0.97589		778.148	0.96976
	779.148	0.9787		779.149	0.98402
	780.148	0.9736		780.149	0.98608
	781.149	0.98006		781.149	0.97205
	782.149	0.97229		782.149	0.97961
	783.149	0.98699		783.149	0.97691
	784.149	0.98184		784.149	0.97329
	785.149	0.97945		785.15	0.97575
	786.15	0.96947		786.15	0.97062
	787.15	0.97452		787.15	0.97597
	788.15	0.97329		788.15	0.97393
	789.15	0.97169		789.15	0.984
	790.15	0.9838		790.151	0.97642
	791.15	0.97165		791.151	0.9779
	792.151	0.96648		792.151	0.98199
	793.151	0.9744		793.151	0.98908
	794.151	0.97172		794.151	0.98311
	795.151	0.98924		795.152	0.97523
	796.152	0.98664		796.152	0.99174
	797.152	0.98004		797.152	0.98946
	798.152	0.99126		798.152	0.97854
	799.152	0.99124		799.152	0.98857
	800.152	0.98362		800.152	0.98172
	801.152	0.98871		801.153	0.98174
	802.153	0.98664		802.153	0.97961
	803.153	0.97663		803.153	0.98318
	804.153	0.97651		804.153	0.9853
	805.153	0.97676		805.154	0.98304
	806.153	0.9922		806.154	0.99308
	807.154	0.97995		807.154	0.98753
	808.154	0.98061		808.154	0.98145
	809.154	0.97956		809.154	0.98159
	810.154	0.97017		810.154	0.98713
	811.154	0.9805		811.155	0.98063
	812.155	0.97602		812.155	0.97785
	813.155	0.97031		813.155	0.97948
	814.155	1		814.155	0.99172
	815.155	0.9928		815.155	1
	816.155	0.97325		816.156	0.9717
	817.155	0.97397		817.156	0.9785
	818.156	0.98214		818.156	0.98877
	819.156	0.99031		819.156	0.98197
	820.156	1		820.156	0.99324

## Sheet: Extended Data Fig. 5b
		t1/2, exp 1 [s]	t1/2, exp 2 [s]	t1/2, exp 3 [s]	t1/2, average [s]	t1/2, SD [s]
	wildtype actin	61.1241	60.5898	67.6241	62.9562	3.77437
	N111S actin	84.9445	86.8606	98.7389	89.7859	7.12777
	R183G actin	89.7859	81.5467	78.1451	82.8793	5.81762
	R183W actin	94.5631	100.748	92.1738	95.6945	4.34238

## Sheet: Extended Data Fig. 5c
	N111S actin
	experimental data							simulated data
	time, average [s]	time, SD [s]	polymerization rel. fluorescence change, average [au]	polymerization rel. fluorescence change, SD[au]	Pi release rel. fluorescence change, average [au]	Pi release rel. fluorescence change, SD[au]		time [s]	fraction Pi release, 1x rate enhancement	fraction Pi release, 2x rate enhancement	fraction Pi release, 4x rate enhancement	fraction Pi release, 8x rate enhancement	fraction Pi release, 20x rate enhancement	fraction Pi release, 50x rate enhancement
	2	0	0.02431	0.01794	0.0018	0.00312		0	0	0	0	0	0	0
	3.0002	0	0.02262	0.02432	0.0043	0.00402		1	2.54757e-05	5.01922e-05	9.95311e-05	0.000196959	0.000479384	0.00113
	4.0004	0	0.03133	0.02964	0.01915	0.00925		2	0.000101421	0.00019939	0.000393697	0.000772481	0.00183	0.00406
	5.0006	0	0.03366	0.0292	0.01461	0.00673		3	0.000227121	0.000445551	0.000875994	0.0017	0.00395	0.00829
	6.00077	5.7735e-05	0.04181	0.02109	0.0235	0.00662		4	0.000401868	0.000786664	0.00154	0.00297	0.00673	0.01344
	7.00097	5.7735e-05	0.05624	0.03827	0.02794	0.00217		5	0.000624959	0.00122	0.00238	0.00455	0.01008	0.01924
	8.00117	5.7735e-05	0.0633	0.01785	0.03901	0.00224		6	0.000895703	0.00175	0.00339	0.00643	0.01393	0.02549
	9.00137	5.7735e-05	0.07884	0.007	0.04448	0.00797		7	0.00121	0.00236	0.00456	0.00859	0.01821	0.03206
	10.0016	5.7735e-05	0.07247	0.02816	0.05178	0.00289		8	0.00158	0.00306	0.00589	0.01101	0.02286	0.03883
	11.0017	5.7735e-05	0.09964	0.05812	0.05992	0.00643		9	0.00199	0.00385	0.00738	0.01368	0.02783	0.04574
	12.0019	0	0.10576	0.04318	0.06976	0.00726		10	0.00244	0.00472	0.00901	0.01657	0.03307	0.05273
	13.0021	0	0.0843	0.00896	0.07489	0.00185		11	0.00294	0.00567	0.01078	0.01969	0.03854	0.05976
	14.0023	5.7735e-05	0.07172	0.01531	0.08727	0.00501		12	0.00348	0.0067	0.01269	0.023	0.04421	0.06681
	15.0025	5.7735e-05	0.12874	0.03976	0.09809	0.00178		13	0.00407	0.00781	0.01474	0.0265	0.05005	0.07386
	16.0027	5.7735e-05	0.10766	0.04669	0.10478	0.00288		14	0.0047	0.009	0.01691	0.03018	0.05603	0.08089
	17.0029	5.7735e-05	0.14063	0.06605	0.11208	0.00329		15	0.00537	0.01026	0.0192	0.03403	0.06212	0.08789
	18.0031	5.7735e-05	0.13386	0.0474	0.12382	0.01344		16	0.00608	0.0116	0.02161	0.03803	0.06832	0.09486
	19.0033	5.7735e-05	0.12314	0.01205	0.13255	0.00362		17	0.00683	0.013	0.02414	0.04217	0.07458	0.10179
	20.0035	5.7735e-05	0.14146	0.04941	0.14787	0.00278		18	0.00762	0.01448	0.02677	0.04645	0.08092	0.10868
	21.0035	0.00011547	0.17889	0.02939	0.15293	0.00537		19	0.00845	0.01602	0.02951	0.05085	0.0873	0.11552
	22.0037	0.00023094	0.14239	0.0187	0.16339	0.00353		20	0.00932	0.01763	0.03235	0.05537	0.09371	0.12231
	23.0041	0.00023094	0.13796	0.0381	0.17402	0.00956		21	0.01023	0.01931	0.03529	0.05999	0.10015	0.12906
	24.0043	0.00011547	0.181	0.0184	0.1822	0.00561		22	0.01117	0.02105	0.03832	0.06471	0.10661	0.13576
	25.0044	0	0.17429	0.02092	0.19404	0.01307		23	0.01215	0.02285	0.04145	0.06953	0.11307	0.1424
	26.0045	0.00011547	0.2185	0.03124	0.20102	0.0087		24	0.01317	0.02472	0.04465	0.07442	0.11954	0.149
	27.0047	0.00023094	0.18283	0.0635	0.21167	0.00451		25	0.01422	0.02664	0.04795	0.0794	0.12599	0.15555
	28.0051	0.000305505	0.19697	0.04156	0.21798	0.00911		26	0.01531	0.02862	0.05132	0.08445	0.13244	0.16204
	29.0051	0.000305505	0.19591	0.02141	0.22604	0.00292		27	0.01644	0.03066	0.05476	0.08956	0.13888	0.16849
	30.0055	0.00023094	0.20139	0.01452	0.23251	0.00365		28	0.01759	0.03275	0.05828	0.09473	0.14529	0.17489
	31.0056	0.000208167	0.23252	0.03167	0.25396	0.00688		29	0.01879	0.0349	0.06187	0.09995	0.15168	0.18124
	32.0056	0.000208167	0.20844	0.02476	0.25282	0.01142		30	0.02001	0.0371	0.06553	0.10523	0.15805	0.18754
	33.0057	0.000264575	0.21144	0.01941	0.26151	0.00351		31	0.02127	0.03935	0.06925	0.11054	0.16438	0.19379
	34.0061	0.0003	0.23477	0.03926	0.27663	0.00428		32	0.02256	0.04165	0.07303	0.1159	0.17069	0.2
	35.0065	0.000264575	0.26542	0.03679	0.28176	0.00911		33	0.02388	0.044	0.07687	0.12129	0.17696	0.20616
	36.0066	0.000208167	0.22124	0.04486	0.29131	0.01023		34	0.02523	0.0464	0.08077	0.12671	0.1832	0.21226
	37.0066	0.000208167	0.24796	0.02002	0.30027	0.00648		35	0.02661	0.04884	0.08472	0.13216	0.1894	0.21833
	38.0066	0.000208167	0.25839	0.04508	0.3068	0.00213		36	0.02802	0.05133	0.08872	0.13763	0.19556	0.22434
	39.007	0.000378594	0.25046	0.04302	0.31629	0.0123		37	0.02947	0.05386	0.09276	0.14312	0.20169	0.23031
	40.0073	0.000458258	0.27383	0.04414	0.32489	0.00174		38	0.03094	0.05643	0.09686	0.14863	0.20778	0.23624
	41.0076	0.000208167	0.28783	0.05837	0.3345	0.00764		39	0.03244	0.05905	0.10099	0.15415	0.21383	0.24212
	42.0076	0.000208167	0.27162	0.03397	0.33649	0.00119		40	0.03396	0.06171	0.10517	0.15968	0.21984	0.24795
	43.0076	0.000208167	0.29023	0.00996	0.34817	0.009		41	0.03552	0.06441	0.10938	0.16521	0.2258	0.25374
	44.008	0.000378594	0.30666	0.05178	0.3546	0.00403		42	0.0371	0.06714	0.11364	0.17076	0.23173	0.25948
	45.0083	0.000458258	0.31471	0.02243	0.36223	0.00306		43	0.03871	0.06991	0.11792	0.1763	0.23761	0.26518
	46.0086	0.000208167	0.29234	0.03	0.36719	0.00571		44	0.04034	0.07272	0.12224	0.18185	0.24346	0.27084
	47.0086	0.000208167	0.31429	0.0278	0.37671	0.00432		45	0.042	0.07557	0.12659	0.18739	0.24926	0.27645
	48.0086	0.000208167	0.31822	0.01069	0.38276	0.00657		46	0.04369	0.07844	0.13097	0.19293	0.25502	0.28202
	49.009	0.000378594	0.29992	0.04861	0.38735	0.00064753		47	0.0454	0.08135	0.13538	0.19846	0.26074	0.28754
	50.009	0.000378594	0.30771	0.00923	0.39877	0.00582		48	0.04714	0.0843	0.13981	0.20399	0.26641	0.29303
	51.0096	0.000208167	0.32306	0.02389	0.40512	0.00447		49	0.0489	0.08727	0.14426	0.20951	0.27205	0.29847
	52.0096	0.000208167	0.32863	0.02446	0.40854	0.00479		50	0.05068	0.09028	0.14874	0.21501	0.27764	0.30387
	53.0096	0.000208167	0.32117	0.03855	0.41166	0.00847		51	0.05248	0.09331	0.15324	0.2205	0.28319	0.30923
	54.0096	0.000208167	0.34605	0.03468	0.42087	0.01186		52	0.05431	0.09638	0.15775	0.22598	0.2887	0.31454
	55.01	0.000378594	0.35199	0.07615	0.42814	0.00543		53	0.05616	0.09947	0.16228	0.23144	0.29417	0.31982
	56.0106	0.000208167	0.3571	0.03517	0.44171	0.00366		54	0.05804	0.10259	0.16683	0.23689	0.2996	0.32506
	57.0106	0.000208167	0.36895	0.04268	0.43568	0.0102		55	0.05993	0.10573	0.17139	0.24232	0.30498	0.33025
	58.0106	0.000208167	0.3596	0.03988	0.44563	0.00536		56	0.06185	0.1089	0.17597	0.24773	0.31033	0.33541
	59.0106	0.000208167	0.35942	0.02143	0.45281	0.00714		57	0.06378	0.11209	0.18056	0.25312	0.31564	0.34052
	60.011	0.000378594	0.38019	0.0351	0.4569	0.00561		58	0.06574	0.11531	0.18515	0.25849	0.3209	0.3456
	61.0113	0.000458258	0.4169	0.04613	0.45397	0.00981		59	0.06771	0.11855	0.18976	0.26384	0.32613	0.35064
	62.0116	0.000208167	0.38569	0.03902	0.47222	0.00932		60	0.06971	0.12181	0.19437	0.26916	0.33131	0.35563
	63.0116	0.000208167	0.39432	0.0474	0.47566	0.00677		61	0.07173	0.12509	0.199	0.27446	0.33646	0.36059
	64.0116	0.000208167	0.37904	0.05337	0.48179	0.00354		62	0.07376	0.12839	0.20362	0.27974	0.34156	0.36551
	65.012	0.000378594	0.41171	0.05886	0.48477	0.00278		63	0.07581	0.13171	0.20825	0.28499	0.34663	0.3704
	66.0123	0.000458258	0.42233	0.03915	0.4906	0.00408		64	0.07788	0.13505	0.21288	0.29022	0.35166	0.37524
	67.0126	0.000208167	0.39386	0.03348	0.50297	0.00668		65	0.07997	0.13841	0.21752	0.29542	0.35665	0.38005
	68.0126	0.000208167	0.41553	0.01881	0.50439	0.00492		66	0.08208	0.14179	0.22216	0.3006	0.3616	0.38483
	69.0126	0.000208167	0.3905	0.04505	0.50199	0.00571		67	0.0842	0.14518	0.2268	0.30575	0.36652	0.38956
	70.013	0.000378594	0.42759	0.03459	0.50758	0.01614		68	0.08634	0.14859	0.23143	0.31087	0.3714	0.39426
	71.013	0.000378594	0.41629	0.02186	0.51312	0.00282		69	0.08849	0.15201	0.23607	0.31596	0.37623	0.39892
	72.0136	0.000208167	0.41944	0.03455	0.52411	0.0069		70	0.09066	0.15545	0.2407	0.32103	0.38104	0.40355
	73.0136	0.000208167	0.42031	0.02447	0.5241	0.00953		71	0.09285	0.15891	0.24533	0.32606	0.3858	0.40814
	74.0136	0.000208167	0.4487	0.04212	0.52919	0.00117		72	0.09505	0.16237	0.24996	0.33107	0.39053	0.4127
	75.0136	0.000208167	0.4719	0.04438	0.54161	0.00844		73	0.09727	0.16585	0.25458	0.33605	0.39522	0.41722
	76.014	0.000378594	0.45848	0.04682	0.53889	0.00733		74	0.0995	0.16934	0.2592	0.341	0.39988	0.4217
	77.0146	0.000208167	0.45223	0.02452	0.53975	0.01042		75	0.10175	0.17285	0.26381	0.34592	0.4045	0.42616
	78.0146	0.000208167	0.44489	0.03434	0.5426	0.01518		76	0.10401	0.17636	0.26841	0.35081	0.40909	0.43057
	79.0146	0.000208167	0.43325	0.01494	0.55526	0.00918		77	0.10628	0.17988	0.273	0.35567	0.41363	0.43496
	80.0146	0.000208167	0.47764	0.04065	0.55624	0.00637		78	0.10857	0.18342	0.27759	0.3605	0.41815	0.43931
	81.015	0.000378594	0.46768	0.04509	0.55828	0.00432		79	0.11087	0.18696	0.28217	0.3653	0.42263	0.44362
	82.015	0.000378594	0.47913	0.02965	0.56724	0.00727		80	0.11318	0.19051	0.28674	0.37007	0.42708	0.4479
	83.0156	0.000208167	0.44212	0.02449	0.5705	0.00236		81	0.11551	0.19407	0.29129	0.3748	0.43149	0.45215
	84.0156	0.000208167	0.46945	0.04587	0.56991	0.00399		82	0.11785	0.19764	0.29584	0.37951	0.43587	0.45637
	85.0156	0.000208167	0.47374	0.00703	0.57378	0.00492		83	0.1202	0.20122	0.30038	0.38419	0.44021	0.46056
	86.0156	0.000208167	0.49412	0.04858	0.58023	0.01136		84	0.12256	0.2048	0.3049	0.38884	0.44452	0.46471
	87.0163	0.000458258	0.49751	0.02535	0.57923	0.00667		85	0.12493	0.20839	0.30941	0.39345	0.4488	0.46883
	88.0166	0.000208167	0.49351	0.01594	0.58357	0.00522		86	0.12732	0.21198	0.31391	0.39804	0.45304	0.47292
	89.0166	0.000208167	0.51228	0.018	0.59182	0.00775		87	0.12971	0.21558	0.3184	0.40259	0.45725	0.47698
	90.0166	0.000208167	0.52523	0.01993	0.59273	0.00568		88	0.13212	0.21918	0.32287	0.40711	0.46143	0.481
	91.017	0.000378594	0.49897	0.05432	0.60021	0.00328		89	0.13453	0.22279	0.32733	0.41161	0.46558	0.485
	92.017	0.000378594	0.50942	0.02304	0.59939	0.000643315		90	0.13696	0.2264	0.33177	0.41607	0.4697	0.48896
	93.0176	0.000208167	0.51675	0.02661	0.60145	0.01048		91	0.13939	0.23002	0.3362	0.4205	0.47378	0.4929
	94.0176	0.000208167	0.50585	0.04315	0.60507	0.00845		92	0.14184	0.23364	0.34061	0.4249	0.47783	0.4968
	95.0176	0.000208167	0.52012	0.04267	0.6157	0.01331		93	0.14429	0.23726	0.34501	0.42927	0.48185	0.50068
	96.0176	0.000208167	0.49666	0.0342	0.61939	0.00679		94	0.14675	0.24088	0.34939	0.43361	0.48584	0.50452
	97.018	0.000378594	0.54461	0.03155	0.61975	0.000794458		95	0.14923	0.2445	0.35375	0.43792	0.4898	0.50833
	98.0186	0.000208167	0.53143	0.02601	0.62267	0.00822		96	0.15171	0.24813	0.3581	0.4422	0.49373	0.51212
	99.0186	0.000208167	0.55728	0.03334	0.62844	0.00762		97	0.15419	0.25176	0.36243	0.44645	0.49763	0.51588
	100.019	0.000208167	0.52435	0.03269	0.62752	0.00881		98	0.15669	0.25538	0.36675	0.45067	0.5015	0.5196
	101.019	0.000208167	0.55825	0.02165	0.63031	0.00181		99	0.15919	0.25901	0.37104	0.45486	0.50534	0.5233
	102.019	0.000378594	0.54951	0.04273	0.63871	0.0034		100	0.1617	0.26264	0.37532	0.45902	0.50915	0.52697
	103.019	0.000378594	0.55836	0.03359	0.63304	0.00657		101	0.16422	0.26627	0.37958	0.46314	0.51293	0.53061
	104.02	0.000208167	0.53437	0.0408	0.63978	0.0131		102	0.16675	0.26989	0.38382	0.46724	0.51668	0.53423
	105.02	0.000208167	0.55897	0.06688	0.64158	0.00737		103	0.16928	0.27352	0.38805	0.47131	0.5204	0.53781
	106.02	0.000208167	0.54937	0.03281	0.64415	0.00519		104	0.17182	0.27714	0.39225	0.47535	0.52409	0.54137
	107.02	0.000378594	0.58438	0.04899	0.6491	0.00941		105	0.17437	0.28076	0.39644	0.47936	0.52776	0.5449
	108.02	0.000458258	0.59784	0.02672	0.65377	0.000690145		106	0.17692	0.28438	0.4006	0.48334	0.53139	0.5484
	109.021	0.000208167	0.56388	0.05153	0.65363	0.00731		107	0.17947	0.288	0.40475	0.4873	0.535	0.55188
	110.021	0.000208167	0.59168	0.02724	0.66152	0.00366		108	0.18204	0.29161	0.40888	0.49122	0.53858	0.55533
	111.021	0.000208167	0.55481	0.05098	0.6663	0.0081		109	0.18461	0.29522	0.41298	0.49511	0.54214	0.55876
	112.021	0.000208167	0.58787	0.02721	0.65511	0.00888		110	0.18718	0.29883	0.41707	0.49898	0.54566	0.56215
	113.021	0.000378594	0.60684	0.03422	0.66991	0.00741		111	0.18976	0.30243	0.42114	0.50282	0.54916	0.56552
	114.022	0.000208167	0.5654	0.01922	0.67487	0.00439		112	0.19234	0.30603	0.42518	0.50663	0.55263	0.56887
	115.022	0.000208167	0.58012	0.00762	0.67152	0.00987		113	0.19493	0.30962	0.42921	0.51041	0.55608	0.57219
	116.022	0.000208167	0.59812	0.0089	0.67746	0.01006		114	0.19752	0.31321	0.43322	0.51416	0.5595	0.57548
	117.022	0.000208167	0.60572	0.00851	0.67204	0.00331		115	0.20012	0.3168	0.4372	0.51788	0.56289	0.57875
	118.022	0.000378594	0.59198	0.04426	0.67442	0.01273		116	0.20272	0.32038	0.44117	0.52158	0.56626	0.582
	119.022	0.000458258	0.59226	0.01775	0.67467	0.00427		117	0.20533	0.32395	0.44511	0.52525	0.5696	0.58521
	120.023	0.000208167	0.58655	0.04412	0.68348	0.00633		118	0.20794	0.32752	0.44904	0.52889	0.57291	0.58841
	121.023	0.000208167	0.6109	0.04473	0.69576	0.00491		119	0.21055	0.33108	0.45294	0.53251	0.5762	0.59158
	122.023	0.000208167	0.6123	0.01045	0.68809	0.00531		120	0.21317	0.33464	0.45682	0.5361	0.57947	0.59472
	123.023	0.000378594	0.60387	0.03026	0.68935	0.01068		121	0.21578	0.33819	0.46068	0.53966	0.5827	0.59784
	124.023	0.000458258	0.61778	0.02774	0.69493	0.00793		122	0.21841	0.34173	0.46452	0.54319	0.58592	0.60094
	125.024	0.000208167	0.62934	0.03253	0.69507	0.01042		123	0.22103	0.34527	0.46834	0.5467	0.58911	0.60401
	126.024	0.000208167	0.61675	0.03593	0.70096	0.00665		124	0.22366	0.3488	0.47213	0.55018	0.59227	0.60706
	127.024	0.000208167	0.64247	0.02536	0.69938	0.00649		125	0.22629	0.35233	0.47591	0.55364	0.59541	0.61009
	128.024	0.000378594	0.62179	0.02554	0.70428	0.00407		126	0.22892	0.35584	0.47966	0.55707	0.59853	0.61309
	129.024	0.000378594	0.64919	0.0615	0.71129	0.00602		127	0.23156	0.35935	0.48339	0.56047	0.60162	0.61607
	130.025	0.000208167	0.61999	0.06554	0.70779	0.00566		128	0.23419	0.36285	0.4871	0.56385	0.60469	0.61902
	131.025	0.000208167	0.62244	0.05461	0.70587	0.00634		129	0.23683	0.36634	0.49079	0.5672	0.60773	0.62196
	132.025	0.000208167	0.63605	0.02201	0.71057	0.00112		130	0.23947	0.36983	0.49446	0.57053	0.61076	0.62487
	133.025	0.000208167	0.63193	0.0453	0.70952	0.005		131	0.24211	0.3733	0.49811	0.57383	0.61375	0.62776
	134.025	0.000378594	0.63927	0.02523	0.71357	0.0027		132	0.24476	0.37677	0.50173	0.57711	0.61673	0.63062
	135.026	0.000208167	0.65288	0.01393	0.71523	0.00572		133	0.2474	0.38023	0.50534	0.58036	0.61968	0.63347
	136.026	0.000208167	0.63735	0.02415	0.71971	0.00164		134	0.25004	0.38368	0.50892	0.58359	0.62261	0.63629
	137.026	0.000208167	0.66369	0.02173	0.71888	0.01004		135	0.25269	0.38712	0.51248	0.58679	0.62552	0.63909
	138.026	0.000208167	0.65691	0.04166	0.71695	0.00949		136	0.25534	0.39055	0.51602	0.58997	0.6284	0.64187
	139.026	0.000378594	0.61994	0.03839	0.71662	0.00849		137	0.25798	0.39397	0.51953	0.59312	0.63126	0.64463
	140.026	0.000458258	0.64939	0.06138	0.72243	0.000678068		138	0.26063	0.39738	0.52303	0.59625	0.6341	0.64737
	141.027	0.000208167	0.6607	0.0175	0.72427	0.00526		139	0.26328	0.40079	0.5265	0.59936	0.63692	0.65008
	142.027	0.000208167	0.68124	0.03298	0.72847	0.00274		140	0.26593	0.40418	0.52996	0.60244	0.63972	0.65278
	143.027	0.000208167	0.64678	0.0594	0.73611	0.00292		141	0.26858	0.40756	0.53339	0.6055	0.64249	0.65545
	144.027	0.000378594	0.67025	0.0406	0.73481	0.00515		142	0.27122	0.41093	0.5368	0.60854	0.64525	0.6581
	145.027	0.000458258	0.69521	0.0063	0.73662	0.00348		143	0.27387	0.4143	0.54019	0.61155	0.64798	0.66074
	146.028	0.000208167	0.68114	0.05561	0.734	0.00903		144	0.27652	0.41765	0.54355	0.61454	0.65069	0.66335
	147.028	0.000208167	0.68407	0.04155	0.73054	0.0036		145	0.27917	0.42099	0.5469	0.61751	0.65338	0.66594
	148.028	0.000208167	0.69	0.06589	0.74456	0.00403		146	0.28181	0.42432	0.55023	0.62045	0.65605	0.66852
	149.028	0.000378594	0.66988	0.0426	0.73412	0.00949		147	0.28446	0.42764	0.55353	0.62337	0.6587	0.67107
	150.028	0.000378594	0.6662	0.03174	0.74475	0.00593		148	0.2871	0.43095	0.55681	0.62627	0.66133	0.6736
	151.029	0.000208167	0.70804	0.03857	0.75069	0.00362		149	0.28975	0.43425	0.56007	0.62915	0.66394	0.67612
	152.029	0.000208167	0.6992	0.05022	0.74612	0.000620701		150	0.29239	0.43754	0.56331	0.63201	0.66653	0.67861
	153.029	0.000208167	0.6835	0.02963	0.74346	0.01036		151	0.29503	0.44082	0.56653	0.63484	0.6691	0.68108
	154.029	0.000208167	0.71108	0.05614	0.74663	0.01137		152	0.29767	0.44408	0.56973	0.63765	0.67165	0.68354
	155.029	0.000378594	0.67989	0.03683	0.74153	0.0067		153	0.30031	0.44733	0.57291	0.64044	0.67418	0.68598
	156.03	0.000208167	0.65518	0.01785	0.75416	0.00432		154	0.30295	0.45058	0.57607	0.64321	0.67669	0.6884
	157.03	0.000208167	0.66987	0.01558	0.75755	0.00422		155	0.30559	0.45381	0.5792	0.64596	0.67918	0.6908
	158.03	0.000208167	0.70382	0.06281	0.76026	0.00967		156	0.30822	0.45703	0.58232	0.64869	0.68165	0.69318
	159.03	0.000208167	0.69379	0.02108	0.75693	0.00261		157	0.31085	0.46023	0.58541	0.65139	0.6841	0.69554
	160.03	0.000378594	0.73277	0.0719	0.76055	0.00244		158	0.31348	0.46343	0.58849	0.65408	0.68653	0.69789
	161.03	0.000458258	0.65452	0.03857	0.75184	0.00801		159	0.31611	0.46662	0.59154	0.65674	0.68895	0.70021
	162.031	0.000208167	0.70508	0.05341	0.76188	0.00535		160	0.31873	0.46979	0.59457	0.65939	0.69135	0.70252
	163.031	0.000208167	0.69868	0.01214	0.76657	0.00745		161	0.32136	0.47295	0.59759	0.66201	0.69372	0.70482
	164.031	0.000208167	0.70092	0.00935	0.76372	0.00326		162	0.32398	0.4761	0.60058	0.66462	0.69608	0.70709
	165.031	0.000378594	0.71965	0.03171	0.76876	0.01185		163	0.3266	0.47923	0.60355	0.6672	0.69843	0.70935
	166.031	0.000458258	0.70933	0.02448	0.76246	0.00985		164	0.32921	0.48236	0.60651	0.66976	0.70075	0.71158
	167.032	0.000208167	0.70159	0.0216	0.77433	0.00367		165	0.33183	0.48547	0.60944	0.67231	0.70305	0.71381
	168.032	0.000208167	0.73085	0.0739	0.76988	0.00316		166	0.33444	0.48857	0.61235	0.67483	0.70534	0.71601
	169.032	0.000208167	0.69327	0.00774	0.77364	0.00381		167	0.33704	0.49165	0.61524	0.67734	0.70761	0.7182
	170.032	0.000378594	0.7368	0.04484	0.77611	0.01121		168	0.33965	0.49473	0.61812	0.67982	0.70986	0.72037
	171.032	0.000378594	0.67634	0.01224	0.7757	0.00401		169	0.34225	0.49779	0.62097	0.68229	0.7121	0.72252
	172.033	0.000208167	0.71922	0.02056	0.77754	0.01125		170	0.34485	0.50084	0.62381	0.68474	0.71432	0.72466
	173.033	0.000208167	0.72148	0.03274	0.77548	0.00737		171	0.34744	0.50388	0.62662	0.68717	0.71652	0.72678
	174.033	0.000208167	0.69692	0.01657	0.76478	0.01056		172	0.35004	0.5069	0.62942	0.68958	0.7187	0.72889
	175.033	0.000208167	0.73866	0.03122	0.79047	0.01346		173	0.35262	0.50991	0.63219	0.69197	0.72087	0.73098
	176.033	0.000378594	0.69815	0.06028	0.77806	0.00261		174	0.35521	0.51291	0.63495	0.69435	0.72302	0.73305
	177.034	0.000208167	0.74121	0.06149	0.77873	0.00519		175	0.35779	0.5159	0.63769	0.6967	0.72516	0.7351
	178.034	0.000208167	0.7428	0.05687	0.78124	0.00162		176	0.36037	0.51887	0.6404	0.69904	0.72727	0.73714
	179.034	0.000208167	0.74858	0.03834	0.78124	0.00392		177	0.36294	0.52183	0.6431	0.70136	0.72937	0.73917
	180.034	0.000208167	0.74939	0.07254	0.7895	0.00469		178	0.36551	0.52478	0.64578	0.70366	0.73146	0.74118
	181.034	0.000378594	0.7687	0.06228	0.78408	0.00612		179	0.36808	0.52771	0.64845	0.70594	0.73353	0.74317
	182.034	0.000458258	0.71142	0.01212	0.78806	0.01178		180	0.37064	0.53063	0.65109	0.70821	0.73558	0.74515
	183.035	0.000208167	0.75436	0.05166	0.79194	0.00654		181	0.3732	0.53354	0.65371	0.71046	0.73762	0.74712
	184.035	0.000208167	0.71773	0.03321	0.79377	0.00818		182	0.37575	0.53644	0.65632	0.71269	0.73964	0.74906
	185.035	0.000208167	0.76898	0.05483	0.78722	0.00787		183	0.3783	0.53932	0.65891	0.71491	0.74165	0.751
	186.035	0.000378594	0.71528	0.01196	0.79364	0.00958		184	0.38084	0.54219	0.66148	0.7171	0.74364	0.75292
	187.035	0.000458258	0.75333	0.03623	0.79444	0.00134		185	0.38339	0.54505	0.66403	0.71928	0.74561	0.75482
	188.036	0.000208167	0.7288	0.03852	0.79758	0.0059		186	0.38592	0.54789	0.66656	0.72145	0.74757	0.75671
	189.036	0.000208167	0.73787	0.0187	0.78943	0.00329		187	0.38845	0.55072	0.66908	0.7236	0.74952	0.75858
	190.036	0.000208167	0.79263	0.04844	0.80289	0.00328		188	0.39098	0.55354	0.67158	0.72573	0.75145	0.76044
	191.036	0.000378594	0.75846	0.01055	0.79733	0.01083		189	0.39351	0.55634	0.67406	0.72784	0.75337	0.76229
	192.036	0.000378594	0.76574	0.02277	0.79932	0.00373		190	0.39602	0.55913	0.67652	0.72994	0.75527	0.76412
	193.037	0.000208167	0.77192	0.07562	0.79872	0.01291		191	0.39854	0.56191	0.67896	0.73202	0.75715	0.76594
	194.037	0.000208167	0.75612	0.04033	0.80262	0.0112		192	0.40105	0.56468	0.68139	0.73409	0.75902	0.76774
	195.037	0.000208167	0.74811	0.01008	0.80469	0.00695		193	0.40355	0.56743	0.6838	0.73614	0.76088	0.76953
	196.037	0.000208167	0.78084	0.0673	0.80637	0.01254		194	0.40605	0.57017	0.68619	0.73817	0.76272	0.77131
	197.037	0.000378594	0.75251	0.03309	0.8039	0.00419		195	0.40854	0.57289	0.68857	0.74019	0.76455	0.77307
	198.038	0.000208167	0.74105	0.03558	0.80377	0.003		196	0.41103	0.5756	0.69092	0.74219	0.76637	0.77482
	199.038	0.000208167	0.77601	0.03505	0.80878	0.00506		197	0.41352	0.5783	0.69327	0.74418	0.76817	0.77655
	200.038	0.000208167	0.7684	0.02535	0.80891	0.00962		198	0.416	0.58099	0.69559	0.74615	0.76996	0.77828
	201.038	0.000208167	0.75486	0.05646	0.80878	0.00599		199	0.41847	0.58366	0.6979	0.74811	0.77173	0.77999
	202.038	0.000378594	0.75865	0.05414	0.81439	0.00992		200	0.42094	0.58632	0.70019	0.75005	0.77349	0.78168
	203.038	0.000458258	0.75269	0.02285	0.81036	0.00417		201	0.4234	0.58897	0.70246	0.75198	0.77523	0.78336
	204.039	0.000208167	0.75888	0.04204	0.81195	0.00786		202	0.42586	0.5916	0.70472	0.75389	0.77697	0.78503
	205.039	0.000208167	0.80377	0.04517	0.81886	0.00754		203	0.42831	0.59422	0.70696	0.75579	0.77869	0.78669
	206.039	0.000208167	0.77306	0.01793	0.8114	0.00577		204	0.43076	0.59683	0.70919	0.75767	0.78039	0.78833
	207.039	0.000378594	0.78318	0.01581	0.81058	0.00523		205	0.4332	0.59942	0.71139	0.75954	0.78208	0.78997
	208.039	0.000458258	0.79241	0.05099	0.81058	0.00476		206	0.43564	0.602	0.71359	0.7614	0.78376	0.79158
	209.04	0.000208167	0.76119	0.04869	0.81713	0.00899		207	0.43807	0.60457	0.71576	0.76324	0.78543	0.79319
	210.04	0.000208167	0.78896	0.05149	0.82568	0.00656		208	0.44049	0.60712	0.71793	0.76506	0.78708	0.79478
	211.04	0.000208167	0.78083	0.03628	0.82358	0.00732		209	0.44291	0.60966	0.72007	0.76687	0.78873	0.79637
	212.04	0.000378594	0.74975	0.01906	0.81246	0.00141		210	0.44533	0.61219	0.7222	0.76867	0.79036	0.79794
	213.04	0.000378594	0.78498	0.10359	0.82155	0.00383		211	0.44774	0.61471	0.72431	0.77046	0.79197	0.79949
	214.041	0.000208167	0.81116	0.05365	0.81839	0.00523		212	0.45014	0.61721	0.72641	0.77223	0.79358	0.80104
	215.041	0.000208167	0.76175	0.02236	0.82377	0.000656341		213	0.45254	0.6197	0.72849	0.77398	0.79517	0.80257
	216.041	0.000208167	0.78158	0.02905	0.82409	0.00951		214	0.45492	0.62217	0.73056	0.77573	0.79674	0.80409
	217.041	0.000208167	0.78589	0.01265	0.82808	0.00214		215	0.45731	0.62464	0.73261	0.77746	0.79831	0.8056
	218.041	0.000378594	0.77891	0.06394	0.82568	0.00872		216	0.45969	0.62709	0.73465	0.77917	0.79987	0.8071
	219.042	0.000208167	0.78083	0.04515	0.82611	0.00526		217	0.46206	0.62952	0.73667	0.78087	0.80141	0.80859
	220.042	0.000208167	0.79421	0.04141	0.83121	0.00941		218	0.46443	0.63195	0.73868	0.78256	0.80294	0.81007
	221.042	0.000208167	0.80369	0.02832	0.83246	0.00372		219	0.46679	0.63436	0.74067	0.78424	0.80446	0.81153
	222.042	0.000208167	0.81243	0.08353	0.82509	0.0018		220	0.46914	0.63676	0.74265	0.78591	0.80597	0.81298
	223.042	0.000378594	0.82068	0.04684	0.82472	0.00853		221	0.47149	0.63914	0.74462	0.78756	0.80746	0.81442
	224.042	0.000458258	0.78324	0.04557	0.83099	0.00822		222	0.47383	0.64152	0.74656	0.7892	0.80895	0.81586
	225.043	0.000208167	0.81328	0.04514	0.83416	0.00647		223	0.47617	0.64388	0.7485	0.79082	0.81042	0.81728
	226.043	0.000208167	0.77355	0.02568	0.83319	0.00628		224	0.4785	0.64623	0.75042	0.79243	0.81188	0.81868
	227.043	0.000208167	0.79512	0.01887	0.83082	0.00637		225	0.48082	0.64856	0.75232	0.79404	0.81333	0.82008
	228.043	0.000378594	0.80386	0.02776	0.83772	0.00699		226	0.48314	0.65088	0.75422	0.79562	0.81477	0.82147
	229.043	0.000458258	0.77301	0.04254	0.83743	0.00509		227	0.48545	0.65319	0.75609	0.7972	0.8162	0.82285
	230.044	0.000208167	0.81631	0.03066	0.8354	0.01556		228	0.48776	0.65549	0.75796	0.79877	0.81762	0.82421
	231.044	0.000208167	0.79509	0.04016	0.83289	0.00743		229	0.49006	0.65777	0.75981	0.80032	0.81903	0.82557
	232.044	0.000208167	0.78149	0.01639	0.83254	0.00626		230	0.49235	0.66004	0.76164	0.80186	0.82042	0.82691
	233.044	0.000378594	0.78703	0.05166	0.84059	0.00772		231	0.49463	0.6623	0.76346	0.80339	0.82181	0.82825
	234.044	0.000378594	0.8146	0.02938	0.83831	0.00688		232	0.49691	0.66455	0.76527	0.8049	0.82318	0.82957
	235.045	0.000208167	0.81117	0.07091	0.83714	0.00943		233	0.49919	0.66678	0.76707	0.80641	0.82454	0.83089
	236.045	0.000208167	0.7922	0.04665	0.83648	0.00781		234	0.50145	0.669	0.76885	0.8079	0.8259	0.83219
	237.045	0.000208167	0.79168	0.02838	0.84215	0.00489		235	0.50371	0.67121	0.77062	0.80938	0.82724	0.83348
	238.045	0.000208167	0.80233	0.01191	0.84041	0.00432		236	0.50597	0.67341	0.77238	0.81085	0.82857	0.83477
	239.045	0.000378594	0.83292	0.03536	0.8438	0.00259		237	0.50821	0.67559	0.77412	0.81231	0.82989	0.83604
	240.046	0.000208167	0.81156	0.0392	0.8431	0.00954		238	0.51045	0.67776	0.77585	0.81376	0.83121	0.83731
	241.046	0.000208167	0.80778	0.03235	0.84338	0.01255		239	0.51269	0.67992	0.77756	0.8152	0.83251	0.83856
	242.046	0.000208167	0.80403	0.0214	0.85132	0.00696		240	0.51491	0.68207	0.77927	0.81662	0.8338	0.83981
	243.046	0.000208167	0.81903	0.02505	0.84718	0.00887		241	0.51713	0.6842	0.78096	0.81804	0.83508	0.84104
	244.046	0.000378594	0.78791	0.01993	0.83973	0.00808		242	0.51935	0.68632	0.78264	0.81944	0.83635	0.84227
	245.046	0.000458258	0.80857	0.04435	0.84567	0.01056		243	0.52156	0.68843	0.7843	0.82084	0.83762	0.84348
	246.047	0.000208167	0.81091	0.08125	0.85118	0.00826		244	0.52376	0.69053	0.78595	0.82222	0.83887	0.84469
	247.047	0.000208167	0.8064	0.03641	0.84281	0.0104		245	0.52595	0.69262	0.78759	0.82359	0.84011	0.84589
	248.047	0.000208167	0.8132	0.0486	0.85408	0.00343		246	0.52814	0.69469	0.78922	0.82495	0.84135	0.84708
	249.047	0.000378594	0.77178	0.07079	0.84706	0.00294		247	0.53032	0.69676	0.79084	0.8263	0.84257	0.84826
	250.047	0.000458258	0.81284	0.03452	0.84941	0.00442		248	0.53249	0.69881	0.79244	0.82764	0.84378	0.84943
	251.048	0.000208167	0.79039	0.03674	0.85556	0.01497		249	0.53466	0.70084	0.79403	0.82897	0.84499	0.85059
	252.048	0.000208167	0.8661	0.03804	0.84493	0.00651		250	0.53682	0.70287	0.79561	0.83029	0.84618	0.85174
	253.048	0.000208167	0.82445	0.05968	0.85248	0.01004		251	0.53897	0.70488	0.79718	0.8316	0.84737	0.85289
	254.048	0.000378594	0.80963	0.02709	0.8491	0.00672		252	0.54112	0.70689	0.79874	0.8329	0.84855	0.85402
	255.048	0.000378594	0.85524	0.04688	0.8512	0.00128		253	0.54326	0.70888	0.80028	0.83419	0.84972	0.85515
	256.049	0.000208167	0.80439	0.03638	0.84965	0.00705		254	0.54539	0.71086	0.80182	0.83547	0.85088	0.85626
	257.049	0.000208167	0.79215	0.01848	0.85751	0.00902		255	0.54751	0.71283	0.80334	0.83674	0.85203	0.85737
	258.049	0.000208167	0.80439	0.03634	0.86511	0.00381		256	0.54963	0.71478	0.80485	0.838	0.85317	0.85847
	259.049	0.000378594	0.80884	0.05401	0.85838	0.00798		257	0.55175	0.71673	0.80635	0.83925	0.8543	0.85957
	260.049	0.000378594	0.80689	0.02074	0.85534	0.00738		258	0.55385	0.71866	0.80783	0.84049	0.85543	0.86065
	261.05	0.000208167	0.82202	0.07636	0.86453	0.00907		259	0.55595	0.72058	0.80931	0.84173	0.85654	0.86172
	262.05	0.000208167	0.80281	0.00383	0.85193	0.00731		260	0.55804	0.72249	0.81077	0.84295	0.85765	0.86279
	263.05	0.000208167	0.80277	0.05023	0.85387	0.00603		261	0.56013	0.72439	0.81223	0.84416	0.85875	0.86385
	264.05	0.000208167	0.78616	0.03965	0.85957	0.00514		262	0.5622	0.72628	0.81367	0.84536	0.85984	0.8649
	265.05	0.000378594	0.79607	0.02328	0.86531	0.00619		263	0.56427	0.72815	0.8151	0.84655	0.86092	0.86594
	266.051	0.000208167	0.80227	0.0191	0.86391	0.00333		264	0.56634	0.73002	0.81652	0.84774	0.86199	0.86698
	267.051	0.000208167	0.85232	0.04585	0.8599	0.01103		265	0.56839	0.73187	0.81793	0.84892	0.86306	0.868
	268.051	0.000208167	0.83396	0.05751	0.86332	0.00526		266	0.57045	0.73371	0.81933	0.85008	0.86411	0.86902
	269.051	0.000208167	0.83156	0.06174	0.86378	0.01137		267	0.57249	0.73554	0.82072	0.85124	0.86516	0.87003
	270.051	0.000378594	0.83936	0.02433	0.86371	0.00772		268	0.57452	0.73736	0.8221	0.85239	0.8662	0.87104
	271.051	0.000458258	0.86316	0.05898	0.86217	0.00173		269	0.57655	0.73917	0.82347	0.85353	0.86724	0.87203
	272.052	0.000208167	0.84638	0.05747	0.85739	0.0092		270	0.57858	0.74097	0.82482	0.85466	0.86826	0.87302
	273.052	0.000208167	0.82277	0.0055	0.86038	0.00296		271	0.58059	0.74276	0.82617	0.85578	0.86928	0.874
	274.052	0.000208167	0.87386	0.02358	0.86314	0.00294		272	0.5826	0.74453	0.82751	0.85689	0.87029	0.87497
	275.052	0.000378594	0.84183	0.06964	0.86338	0.01261		273	0.5846	0.7463	0.82884	0.858	0.87129	0.87594
	276.052	0.000458258	0.85814	0.04417	0.86256	0.00416		274	0.58659	0.74805	0.83015	0.8591	0.87228	0.87689
	277.053	0.000208167	0.8311	0.03542	0.85914	0.00366		275	0.58858	0.74979	0.83146	0.86018	0.87327	0.87784
	278.053	0.000208167	0.83352	0.000960278	0.86948	0.00327		276	0.59056	0.75153	0.83276	0.86126	0.87425	0.87879
	279.053	0.000208167	0.84437	0.03561	0.86439	0.00563		277	0.59254	0.75325	0.83404	0.86233	0.87522	0.87972
	280.053	0.000378594	0.84052	0.0169	0.86854	0.00714		278	0.5945	0.75496	0.83532	0.8634	0.87618	0.88065
	281.053	0.000378594	0.85124	0.06353	0.8678	0.00756		279	0.59646	0.75666	0.83659	0.86445	0.87714	0.88157
	282.054	0.000208167	0.84214	0.05102	0.8635	0.00105		280	0.59841	0.75835	0.83785	0.8655	0.87808	0.88249
	283.054	0.000208167	0.82362	0.04932	0.86681	0.00567		281	0.60036	0.76003	0.8391	0.86654	0.87903	0.8834
	284.054	0.000208167	0.85333	0.04073	0.8659	0.0045		282	0.6023	0.7617	0.84033	0.86757	0.87996	0.88429
	285.054	0.000208167	0.87917	0.0069	0.86605	0.00679		283	0.60423	0.76336	0.84156	0.86859	0.88089	0.88519
	286.054	0.000378594	0.86729	0.03989	0.87261	0.00394		284	0.60615	0.76501	0.84278	0.86961	0.88181	0.88608
	287.054	0.000556776	0.86276	0.02199	0.87102	0.00326		285	0.60807	0.76665	0.844	0.87061	0.88272	0.88695
	288.055	0.000208167	0.85907	0.04473	0.87193	0.00899		286	0.60998	0.76828	0.8452	0.87161	0.88362	0.88783
	289.055	0.000208167	0.87374	0.03198	0.87313	0.00783		287	0.61189	0.76989	0.84639	0.8726	0.88452	0.88869
	290.055	0.000208167	0.85274	0.04915	0.8705	0.00709		288	0.61378	0.7715	0.84757	0.87359	0.88541	0.88955
	291.055	0.000378594	0.84478	0.02766	0.86891	0.00935		289	0.61567	0.7731	0.84875	0.87457	0.8863	0.89041
	292.055	0.000458258	0.8349	0.03168	0.87823	0.00439		290	0.61755	0.77469	0.84991	0.87553	0.88718	0.89125
	293.056	0.000208167	0.85166	0.0105	0.87595	0.00521		291	0.61943	0.77627	0.85107	0.87649	0.88805	0.89209
	294.056	0.000208167	0.84663	0.03871	0.87501	0.00304		292	0.6213	0.77783	0.85222	0.87745	0.88891	0.89293
	295.056	0.000208167	0.86584	0.01332	0.87786	0.01331		293	0.62316	0.77939	0.85336	0.8784	0.88977	0.89375
	296.056	0.000378594	0.82828	0.04829	0.87529	0.00641		294	0.62502	0.78094	0.85449	0.87934	0.89062	0.89457
	297.056	0.000378594	0.86755	0.05287	0.87022	0.0102		295	0.62686	0.78248	0.85561	0.88027	0.89147	0.89539
	298.057	0.000208167	0.86793	0.04323	0.87309	0.00301		296	0.6287	0.78401	0.85672	0.88119	0.89231	0.89619
	299.057	0.000208167	0.84626	0.02631	0.87739	0.01144		297	0.63054	0.78552	0.85783	0.88211	0.89314	0.897
	300.057	0.000208167	0.84542	0.04246	0.87515	0.01363		298	0.63237	0.78703	0.85892	0.88302	0.89396	0.89779
	301.057	0.000378594	0.87842	0.04224	0.88433	0.000164194		299	0.63419	0.78853	0.86001	0.88393	0.89478	0.89858
	302.057	0.000378594	0.86518	0.02937	0.87879	0.00479		300	0.636	0.79002	0.86109	0.88482	0.8956	0.89937
	303.058	0.000208167	0.83536	0.01186	0.88209	0.00967		301	0.6378	0.7915	0.86216	0.88571	0.8964	0.90014
	304.058	0.000208167	0.84384	0.02894	0.87751	0.01082		302	0.6396	0.79297	0.86322	0.8866	0.8972	0.90091
	305.058	0.000208167	0.82727	0.0388	0.88404	0.00295		303	0.6414	0.79443	0.86428	0.88747	0.898	0.90168
	306.058	0.000208167	0.87072	0.01884	0.87441	0.01225		304	0.64318	0.79589	0.86533	0.88834	0.89879	0.90244
	307.058	0.000378594	0.8715	0.03058	0.87724	0.01076		305	0.64496	0.79733	0.86636	0.8892	0.89957	0.90319
	308.058	0.000556776	0.87476	0.05222	0.88024	0.00582		306	0.64673	0.79876	0.8674	0.89006	0.90034	0.90394
	309.059	0.000208167	0.88318	0.02562	0.8827	0.00485		307	0.6485	0.80019	0.86842	0.89091	0.90111	0.90468
	310.059	0.000208167	0.86056	0.04425	0.87786	0.00432		308	0.65026	0.8016	0.86943	0.89175	0.90188	0.90542
	311.059	0.000208167	0.87056	0.03679	0.87973	0.01258		309	0.65201	0.80301	0.87044	0.89259	0.90264	0.90615
	312.059	0.000378594	0.863	0.05511	0.88548	0.00767		310	0.65375	0.8044	0.87144	0.89342	0.90339	0.90688
	313.059	0.000458258	0.8341	0.0284	0.88625	0.01022		311	0.65549	0.80579	0.87243	0.89425	0.90414	0.9076
	314.06	0.000208167	0.85825	0.04517	0.87986	0.00886		312	0.65722	0.80717	0.87342	0.89506	0.90488	0.90831
	315.06	0.000208167	0.86716	0.00541	0.8857	0.00447		313	0.65894	0.80854	0.8744	0.89587	0.90561	0.90902
	316.06	0.000208167	0.87018	0.07692	0.88913	0.01394		314	0.66066	0.8099	0.87537	0.89668	0.90634	0.90972
	317.06	0.000378594	0.84758	0.02708	0.88041	0.00517		315	0.66237	0.81125	0.87633	0.89748	0.90706	0.91042
	318.06	0.000378594	0.91935	0.07492	0.8825	0.00156		316	0.66407	0.81259	0.87728	0.89827	0.90778	0.91111
	319.061	0.000208167	0.90204	0.06667	0.89075	0.01		317	0.66577	0.81393	0.87823	0.89906	0.9085	0.9118
	320.061	0.000208167	0.83196	0.0399	0.88673	0.00317		318	0.66746	0.81525	0.87917	0.89984	0.9092	0.91248
	321.061	0.000208167	0.89161	0.02515	0.87765	0.00379		319	0.66914	0.81657	0.8801	0.90061	0.90991	0.91316
	322.061	0.000378594	0.85056	0.05103	0.88958	0.003		320	0.67082	0.81788	0.88103	0.90138	0.9106	0.91383
	323.061	0.000378594	0.85984	0.00437	0.89606	0.01037		321	0.67249	0.81918	0.88195	0.90214	0.91129	0.91449
	324.062	0.000208167	0.88893	0.01574	0.88866	0.00883		322	0.67415	0.82047	0.88286	0.9029	0.91198	0.91516
	325.062	0.000208167	0.86439	0.02525	0.89165	0.00729		323	0.67581	0.82175	0.88376	0.90365	0.91266	0.91581
	326.062	0.000208167	0.8439	0.04328	0.88925	0.000833475		324	0.67746	0.82302	0.88466	0.9044	0.91333	0.91646
	327.062	0.000208167	0.87629	0.02798	0.89413	0.00782		325	0.6791	0.82429	0.88555	0.90513	0.91401	0.91711
	328.062	0.000378594	0.90973	0.03998	0.88273	0.00666		326	0.68074	0.82555	0.88644	0.90587	0.91467	0.91775
	329.062	0.000556776	0.88329	0.03717	0.88812	0.00673		327	0.68237	0.8268	0.88732	0.9066	0.91533	0.91839
	330.063	0.000208167	0.86397	0.04002	0.88939	0.00689		328	0.68399	0.82804	0.88819	0.90732	0.91598	0.91902
	331.063	0.000208167	0.88154	0.01667	0.8935	0.00266		329	0.6856	0.82927	0.88905	0.90804	0.91663	0.91964
	332.063	0.000208167	0.85504	0.0579	0.89145	0.00703		330	0.68721	0.83049	0.88991	0.90875	0.91728	0.92027
	333.063	0.000208167	0.85191	0.02323	0.89526	0.00577		331	0.68882	0.83171	0.89076	0.90945	0.91792	0.92088
	334.063	0.000458258	0.8618	0.02905	0.88431	0.01175		332	0.69041	0.83292	0.8916	0.91015	0.91855	0.92149
	335.064	0.000208167	0.90557	0.03358	0.89501	0.00713		333	0.692	0.83412	0.89244	0.91085	0.91918	0.9221
	336.064	0.000208167	0.88804	0.05071	0.89286	0.00766		334	0.69358	0.83531	0.89327	0.91154	0.91981	0.9227
	337.064	0.000208167	0.88459	0.08545	0.89298	0.00292		335	0.69516	0.83649	0.8941	0.91222	0.92043	0.9233
	338.064	0.000208167	0.85671	0.01342	0.88693	0.00952		336	0.69673	0.83767	0.89492	0.9129	0.92105	0.9239
	339.064	0.000378594	0.88738	0.0205	0.88995	0.00471		337	0.69829	0.83884	0.89573	0.91358	0.92166	0.92448
	340.065	0.000208167	0.86736	0.03229	0.89162	0.00516		338	0.69985	0.84	0.89654	0.91424	0.92226	0.92507
	341.065	0.000208167	0.84796	0.04589	0.89329	0.00707		339	0.7014	0.84115	0.89734	0.91491	0.92286	0.92565
	342.065	0.000208167	0.87733	0.05151	0.89611	0.01048		340	0.70294	0.8423	0.89813	0.91557	0.92346	0.92622
	343.065	0.000208167	0.87849	0.05313	0.89806	0.01143		341	0.70448	0.84343	0.89892	0.91622	0.92405	0.92679
	344.065	0.000378594	0.87636	0.03486	0.89941	0.00331		342	0.70601	0.84456	0.8997	0.91687	0.92464	0.92736
	345.065	0.000458258	0.89029	0.0105	0.89111	0.00778		343	0.70754	0.84568	0.90048	0.91751	0.92522	0.92792
	346.066	0.000208167	0.8633	0.00657	0.90237	0.00253		344	0.70905	0.8468	0.90124	0.91815	0.9258	0.92848
	347.066	0.000208167	0.86726	0.01169	0.90098	0.00711		345	0.71056	0.84791	0.90201	0.91878	0.92638	0.92903
	348.066	0.000208167	0.86612	0.0351	0.90311	0.00273		346	0.71207	0.84901	0.90277	0.91941	0.92695	0.92958
	349.066	0.000378594	0.90609	0.04693	0.88986	0.00808		347	0.71357	0.8501	0.90352	0.92004	0.92751	0.93013
	350.066	0.000556776	0.88209	0.03592	0.90059	0.00857		348	0.71506	0.85118	0.90427	0.92066	0.92807	0.93067
	351.067	0.000208167	0.88277	0.02606	0.89477	0.00106		349	0.71654	0.85226	0.90501	0.92127	0.92863	0.93121
	352.067	0.000208167	0.90677	0.01028	0.90213	0.00157		350	0.71802	0.85333	0.90574	0.92188	0.92918	0.93174
	353.067	0.000208167	0.88375	0.01068	0.90407	0.00683		351	0.7195	0.85439	0.90647	0.92249	0.92973	0.93227
	354.067	0.000208167	0.86328	0.02243	0.89544	0.0036		352	0.72096	0.85545	0.9072	0.92309	0.93027	0.93279
	355.067	0.000378594	0.8869	0.02507	0.89869	0.00668		353	0.72242	0.8565	0.90791	0.92368	0.93081	0.93331
	356.068	0.000208167	0.87037	0.01246	0.90464	0.0099		354	0.72388	0.85754	0.90863	0.92427	0.93135	0.93383
	357.068	0.000208167	0.86674	0.0147	0.90815	0.00799		355	0.72532	0.85857	0.90933	0.92486	0.93188	0.93434
	358.068	0.000208167	0.88907	0.01191	0.90015	0.00351		356	0.72677	0.8596	0.91004	0.92544	0.93241	0.93485
	359.068	0.000208167	0.88365	0.01701	0.90739	0.00244		357	0.7282	0.86062	0.91073	0.92602	0.93293	0.93535
	360.068	0.000378594	0.87286	0.03086	0.8929	0.00749		358	0.72963	0.86163	0.91142	0.92659	0.93345	0.93585
	361.069	0.000208167	0.8629	0.04557	0.89922	0.00589		359	0.73105	0.86264	0.91211	0.92716	0.93397	0.93635
	362.069	0.000208167	0.89772	0.02132	0.89686	0.00469		360	0.73247	0.86364	0.91279	0.92772	0.93448	0.93684
	363.069	0.000208167	0.89848	0.03719	0.90536	0.00647		361	0.73388	0.86463	0.91347	0.92828	0.93499	0.93733
	364.069	0.000208167	0.87812	0.01855	0.90584	0.00908		362	0.73528	0.86562	0.91414	0.92884	0.93549	0.93782
	365.069	0.000378594	0.88106	0.04771	0.90501	0.00199		363	0.73668	0.8666	0.9148	0.92939	0.93599	0.9383
	366.069	0.000458258	0.92472	0.03658	0.90043	0.000100991		364	0.73807	0.86757	0.91546	0.92994	0.93649	0.93878
	367.07	0.000208167	0.88532	0.04516	0.9021	0.00558		365	0.73946	0.86854	0.91612	0.93048	0.93698	0.93925
	368.07	0.000208167	0.86734	0.05522	0.90807	0.0059		366	0.74084	0.8695	0.91677	0.93102	0.93747	0.93972
[truncated: 634 more rows]

## Sheet: Extended Data Fig. 5d
	experimental data
		average	SD
[truncated: 10 more rows]

## Sheet: Extended Data Fig. 5e
	Window symmetric unit size	Average percentage standard deviation error [%]
[truncated: 33 more rows]

[truncated: 4 more sheets: Extended Data Fig. 5f, Extended Data Fig. 5g, Extended Data Fig. 5h, Extended Data Fig. 5j]
